# Supplementary material for: Nimbolide targets RNF114 to induce the trapping of PARP1 and synthetic lethality in BRCA-mutated cancer
Source: Sci Adv. 2023 Oct 25;9(43):eadg7752. doi: 10.1126/sciadv.adg7752 (PMC10599614; doi:10.1126/sciadv.adg7752)
Supplement: Supplementary file 2 — Table S1 [file sciadv.adg7752_table_s1.zip]

Archive with 1 entries (1 files):
- adg7752_Table_S1.xlsx
