# Supplementary material for: Nimbolide targets RNF114 to induce the trapping of PARP1 and synthetic lethality in BRCA-mutated cancer
Source: Sci Adv. 2023 Oct 25;9(43):eadg7752. doi: 10.1126/sciadv.adg7752 (PMC10599614; doi:10.1126/sciadv.adg7752)
Supplement: Supplementary file 2 — Table S1 [file sciadv.adg7752_table_s1.zip › adg7752_Table_S1.xlsx]

## Sheet: yyu_protein_quant_1470080230
						control	H2O2	MMS	Talazoparib	Talazoparib+H2O2	Talazoparib+MMS
Protein Id	Gene Symbol	Description	Group ID	Number of peptides	Collapsed?	default~rq_126_sn_sum	default~rq_127_sn_sum	default~rq_128_sn_sum	default~rq_129_sn_sum	default~rq_130_sn_sum	default~rq_131_sn_sum
IPI:IPI00000001.2	STAU1	Isoform Long of Double-stranded RNA-binding protein Staufen homolog 1	1177	21	C	984.835	991.195	1073.52	987.928	960.353	1037.25
IPI:IPI00000005.1	NRAS	GTPase NRas	1862	1	C	8.27114	5.92657	5.67863	6.81824	14.7839	7.36372
IPI:IPI00000015.2	SFRS4	Splicing factor, arginine/serine-rich 4	514	63	C	4004.79	4612.33	4268.08	4333.6	4002.74	4023.87
IPI:IPI00000105.4	MVP	Major vault protein	234	42	C	1364.04	1325.06	1919.66	1081.82	1411.7	1474.84
IPI:IPI00000155.6	N-PAC	Isoform 1 of Nuclear protein NP60	517	32	C	1343.84	1839.81	1701.25	1342.78	1455.57	1613.94
IPI:IPI00000162.5	NGDN	Isoform 1 of Neuroguidin	600	36	C	1749.92	1568.87	1827.53	1828.29	1624.76	1794.35
IPI:IPI00000330.5	C9orf80	Isoform 1 of Uncharacterized protein C9orf80	1937	1	C	55.1759	207.396	89.816	46.582	194.891	66.2098
IPI:IPI00000398.2	NUSAP1	Isoform 1 of Nucleolar and spindle-associated protein 1	1244	9	C	442.875	479.386	419.073	489.658	429.967	404.506
IPI:IPI00000494.6	RPL5	60S ribosomal protein L5	414	89	C	4056.29	3923.85	3856.58	4197.17	3598.7	3818.03
IPI:IPI00000513.1	CDH1	Cadherin 1, type 1, E-cadherin (Epithelial), isoform CRA_c	1989	3	C	32.5168	37.1708	40.6412	31.3714	83.6604	33.7363
IPI:IPI00000643.1	BAG2	BAG family molecular chaperone regulator 2	1111	28	C	1466.12	1417.62	1382.31	1619.59	1534.36	1394.8
IPI:IPI00000656.2	KIAA0892	Isoform 1 of Uncharacterized protein KIAA0892	542	3	C	209.584	131.407	165.29	155.108	179.49	194.217
IPI:IPI00000685.1	CDK7	Cell division protein kinase 7	1661	1	C	6.09261	6.57259	5.14556	3.48761	8.27084	6.83066
IPI:IPI00000686.2	RBM19	Probable RNA-binding protein 19	288	99	C	4017.52	3533.11	4000.04	4149.73	3624.91	3997.21
IPI:IPI00000690.1	AIFM1	Isoform 1 of Apoptosis-inducing factor 1, mitochondrial	551	6	C	107.954	115.33	112.958	101.115	125.674	99.3511
IPI:IPI00000725.4	ZNF451	Isoform 1 of Zinc finger protein 451	1208	10	C	348.24	356.658	290.631	360.146	321.275	324.317
IPI:IPI00000733.4	UTP18	U3 small nucleolar RNA-associated protein 18 homolog	177	93	C	2681.42	2607.67	3006.94	2675.52	2567.91	2852.18
IPI:IPI00000769.2	KIF22	Kinesin-like protein KIF22	570	30	C	685.143	701.359	661.974	680.675	723.719	672.957
IPI:IPI00000816.1	YWHAE	14-3-3 protein epsilon	823	10	C	475.509	698.737	673.349	472.282	570.316	650.221
IPI:IPI00000846.1	CHD4	Isoform 1 of Chromodomain-helicase-DNA-binding protein 4	168	418	C	20560.2	18941.7	18249.1	20401.6	17895.4	18847.9
IPI:IPI00000874.1	PRDX1	Peroxiredoxin-1	198	47	C	3395.42	1439.62	4223.9	2994.56	1368.51	3528.69
IPI:IPI00000875.7	EEF1G	cDNA FLJ56389, highly similar to Elongation factor 1-gamma	1329	10	C	582.458	737.226	603.372	513.718	770.915	552.042
IPI:IPI00000877.1	HYOU1	Hypoxia up-regulated protein 1	109	1	C	6.92474	10.0381	5.76284	2.92678	13.5453	6.65559
IPI:IPI00001007.1	MSI1	RNA-binding protein Musashi homolog 1	1428	2	C	28.5205	35.8886	40.9742	33.787	29.6536	43.3239
IPI:IPI00001091.4	AFG3L2	AFG3-like protein 2	1950	1	C	65.7103	70.6496	72.4989	51.1294	113.798	65.3903
IPI:IPI00001134.3	RBM7	31 kDa protein	1519	9	C	695.21	659.208	509.038	732.821	462.314	378.456
IPI:IPI00001146.1	LSM6	U6 snRNA-associated Sm-like protein LSm6	1473	8	C	790.805	709.159	699.743	807.541	793.43	708.87
IPI:IPI00001287.1	C20orf72	Uncharacterized protein C20orf72	1859	1	C	28.1732	31.4682	31.2774	26.9807	37.8367	33.2603
IPI:IPI00001364.2	C21orf66	Isoform A of GC-rich sequence DNA-binding factor homolog	216	25	C	1088.71	1199.22	1037.94	976.784	1207.44	1038.35
IPI:IPI00001508.1	INS;INS-IGF2	Insulin	1426	1	C	62.445	88.2928	48.6639	83.5408	45.8059	40.0279
IPI:IPI00001546.1	TIMM8B	Mitochondrial import inner membrane translocase subunit Tim8 B	1335	1	C	121.318	107.853	98.1278	94.277	87.0412	100.006
IPI:IPI00001589.1	TIMM13	Mitochondrial import inner membrane translocase subunit Tim13	1665	5	C	76.9887	77.8464	77.1655	61.7366	68.6215	60.9159
IPI:IPI00001639.2	KPNB1	Importin subunit beta-1	151	64	C	2493.56	2559.46	2720.04	2534.17	3541.12	2469.16
IPI:IPI00001655.1	C16orf80	UPF0468 protein C16orf80	756	7	C	308.447	364.694	355.178	293.708	284.409	339.015
IPI:IPI00001661.3	RCC1	regulator of chromosome condensation 1 isoform a	1041	106	C	2980.18	3252.07	3102.96	3119.66	2866.55	3144.44
IPI:IPI00001663.1	HTRA2	Isoform 1 of Serine protease HTRA2, mitochondrial	1890	1	C	25.137	32.6599	31.7535	21.3101	28.1715	23.4922
IPI:IPI00001676.9	NPLOC4	Isoform 2 of Nuclear protein localization protein 4 homolog	1359	2	C	47.8722	65.9617	61.138	42.1844	57.0434	49.0938
IPI:IPI00001707.4	BRD7	Isoform 1 of Bromodomain-containing protein 7	1212	4	C	119.781	169.94	161.526	149.163	145.339	133.634
IPI:IPI00001722.1	NTHL1	Endonuclease III-like protein 1	91	5	C	208.671	265.002	236.971	170.463	219.597	210.612
IPI:IPI00001735.6	NCOR2	Isoform 1 of Nuclear receptor corepressor 2	1562	9	C	211.077	226.793	240.295	239.811	204.107	226.33
IPI:IPI00001738.4	NUP88	Nuclear pore complex protein Nup88	954	23	C	1061.81	1039.96	1183.28	1073.97	992.913	1007.05
IPI:IPI00001757.1	RBM8A	Isoform 1 of RNA-binding protein 8A	1141	37	C	1667.74	1717.9	1837.53	1772.3	1376.46	1643.98
IPI:IPI00001786.5	USP36	Isoform 2 of Ubiquitin carboxyl-terminal hydrolase 36	229	84	C	4399.36	3992.5	4013.06	4490.79	3660.64	4131.55
IPI:IPI00001813.5	PHRF1	Isoform 1 of PHD and RING finger domain-containing protein 1	129	26	C	1025.63	1922.48	1187.04	1125.76	1748.23	1148.49
IPI:IPI00001835.3	ZBTB4	Zinc finger and BTB domain-containing protein 4	1460	2	C	69.6127	72.5064	74.1055	75.9587	71.9314	79.1016
IPI:IPI00001922.1	ST14	Suppressor of tumorigenicity protein 14	1730	2	C	18.1225	20.6624	15.8932	18.1368	43.9093	16.0242
IPI:IPI00001999.2	OIP5	Protein Mis18-beta	1781	2	C	102.507	94.5628	110.191	117.219	114.848	111.761
IPI:IPI00002203.6	BCCIP	Isoform 1 of BRCA2 and CDKN1A-interacting protein	678	7	C	328.888	454.604	376.713	367.427	364.939	332.713
IPI:IPI00002214.1	KPNA2;LOC728860	Importin subunit alpha-2	1072	40	C	1727.88	1925.8	1958.22	1790.86	1735.52	1672.54
IPI:IPI00002220.4	SAP130	Sin3A-associated protein, 130kDa isoform a	137	7	C	389.06	384.44	400.952	419.34	354.479	364.817
IPI:IPI00002324.6	MAT2B	Isoform 1 of Methionine adenosyltransferase 2 subunit beta	1287	2	C	91.7463	105.561	99.2875	93.5555	94.1685	88.0257
IPI:IPI00002330.2	USP3	Ubiquitin carboxyl-terminal hydrolase 3	1234	8	C	222.172	265.992	237.142	223.292	239.027	199.831
IPI:IPI00002469.1	HCFC2	Host cell factor 2	836	3	C	134.416	136.368	146.327	166.255	130.385	146.162
IPI:IPI00002502.1	ATF3	Isoform 1 of Cyclic AMP-dependent transcription factor ATF-3	697	8	C	759.685	687.5	611.761	822.008	626.907	672.603
IPI:IPI00002520.1	SHMT2	Serine hydroxymethyltransferase, mitochondrial	85	17	C	556.069	636.498	556.093	476.25	667.049	464.07
IPI:IPI00002564.3	XRCC1	DNA repair protein XRCC1	448	6	C	329.288	821.6	567.217	255.377	351.396	325.296
IPI:IPI00002624.1	PLRG1	Isoform 1 of Pleiotropic regulator 1	827	42	C	1784.74	1550.9	1709	1857.18	1695.71	1925.17
IPI:IPI00002824.7	CSRP2	Cysteine and glycine-rich protein 2	1429	3	C	101.018	102.331	102.238	83.5658	94.8467	86.7184
IPI:IPI00002828.3	MLF1IP	Isoform 1 of Centromere protein U	862	22	C	1010.84	955.977	1011.73	999.852	878.558	1005.32
IPI:IPI00002895.1	SUPT4H1	Transcription elongation factor SPT4	181	6	C	460.588	736.265	531.699	557.234	722.323	516.965
IPI:IPI00002901.5	TEAD1	Transcriptional enhancer factor TEF-1	1001	9	C	570.711	630.823	556.526	548.979	578.929	554.735
IPI:IPI00002902.5	NOL9	Nucleolar protein 9	728	17	C	287.548	293.543	304.074	260.059	304.173	315.106
IPI:IPI00002922.5	TBL1XR1	F-box-like/WD repeat-containing protein TBL1XR1	1182	8	C	397.972	404.986	407.265	399.905	367.239	365.349
IPI:IPI00002929.2	SUV39H2	Isoform 3 of Histone-lysine N-methyltransferase SUV39H2	849	28	C	1176.61	1070.85	1126.28	1190.58	1020.11	1133.36
IPI:IPI00002938.1	ABT1	Activator of basal transcription 1	128	37	C	1373.96	1372.55	1476.11	1364.4	1399.71	1375.33
IPI:IPI00002966.2	HSPA4	Heat shock 70 kDa protein 4	1883	1	C	4.36513	4.86135	5.69797	4.43462	5.80577	4.05941
IPI:IPI00002993.1	TAF9	Transcription initiation factor TFIID subunit 9	220	5	C	90.4135	96.6085	98.3386	86.0991	101.184	79.9828
IPI:IPI00003084.1	DRAP1	Isoform 1 of Dr1-associated corepressor	1029	6	C	64.7683	75.856	79.8551	77.9322	70.0236	84.8002
IPI:IPI00003217.3	PSMB7	Proteasome subunit beta type-7	1505	1	C	139.576	174.57	148.415	132.411	158.008	146.745
IPI:IPI00003309.4	POLR2H	DNA-directed RNA polymerases I, II, and III subunit RPABC3	217	20	C	1019.41	1338.94	1167	945.624	1210.55	1078.48
IPI:IPI00003310.2	POLR2J	RPB11a protein	1047	23	C	620.922	1055.69	931.838	685.265	886.782	836.345
IPI:IPI00003311.1	POLR2L	DNA-directed RNA polymerases I, II, and III subunit RPABC5	854	15	C	805.861	1068.02	894.499	770.769	876.754	806.286
IPI:IPI00003325.3	TCF7	Isoform 4L of Transcription factor 7	1279	2	C	76.0548	111.134	89.5903	78.2711	81.2613	84.5696
IPI:IPI00003348.3	GNB2	Guanine nucleotide-binding protein G(I)/G(S)/G(T) subunit beta-2	170	13	C	448.462	384.433	361.158	495.898	691.824	419.557
IPI:IPI00003362.2	HSPA5	HSPA5 protein	7	69	C	3467.7	3324.98	3313.34	3226.6	3675.63	3181.86
IPI:IPI00003373.1	OCLN	Occludin	1191	1	C	14.2924	12.1741	18.6495	15.1797	21.1507	11.1843
IPI:IPI00003377.1	SFRS7	Isoform 1 of Splicing factor, arginine/serine-rich 7	312	74	C	3581.73	3552.81	3619.4	3680.64	3574.73	3469.95
IPI:IPI00003386.3	RBX1	RING-box protein 1	1325	4	C	322.406	266.095	299.667	294.498	287.144	287.407
IPI:IPI00003394.1	SMN2;SMN1	Isoform SMN of Survival motor neuron protein	1502	3	C	172.957	175.927	176.214	159.133	219.411	160.598
IPI:IPI00003406.4	DBN1	Isoform 1 of Drebrin	848	74	C	2383.21	3604.99	3164.16	2015.08	3214.73	2504.44
IPI:IPI00003438.2	DNAJC8	DnaJ homolog subfamily C member 8	304	11	C	821.271	806.538	765.324	812.105	795.882	841.231
IPI:IPI00003482.1	DECR1	2,4-dienoyl-CoA reductase, mitochondrial	1273	5	C	376.255	420.383	405.334	302.449	393.412	297.191
IPI:IPI00003519.1	EFTUD2	116 kDa U5 small nuclear ribonucleoprotein component	313	176	C	6818.17	6038.63	6230.68	6772.64	6579.66	7206.19
IPI:IPI00003527.5	SLC9A3R1	Na(+)/H(+) exchange regulatory cofactor NHE-RF1	1728	3	C	115.01	85.7513	110.173	80.4055	107.872	106.096
IPI:IPI00003627.1	ACTL6A	Isoform 1 of Actin-like protein 6A	411	26	C	1307.46	1384.64	1308.9	1334.7	1320.77	1181.71
IPI:IPI00003704.4	RBM4	Isoform 1 of RNA-binding protein 4	76	76	C	3739.84	3548.15	3569.27	4165.72	3306.66	3383.74
IPI:IPI00003739.5	DDX49	Probable ATP-dependent RNA helicase DDX49	907	21	C	852.535	978.834	895.68	774.894	864.259	854.463
IPI:IPI00003768.1	PES1	Isoform 1 of Pescadillo homolog	365	47	C	2390.8	2562.77	2452.39	2401.83	2528.75	2395.22
IPI:IPI00003824.1	PPIL2	Isoform 1 of Peptidyl-prolyl cis-trans isomerase-like 2	924	16	C	731.666	607.5	588.159	855.483	788.335	863.003
IPI:IPI00003843.2	TJP2	cDNA FLJ53324, highly similar to Tight junction protein ZO-2	201	5	C	236.369	277.556	262.167	220.252	233.384	234.018
IPI:IPI00003856.1	ATP6V1E1	V-type proton ATPase subunit E 1	718	1	C	43.8429	56.467	48.3401	41.8859	56.4765	55.3683
IPI:IPI00003865.1	HSPA8	Isoform 1 of Heat shock cognate 71 kDa protein	7	216	C	9705.17	10875.3	11249.4	10704.4	9984.54	10945.2
IPI:IPI00003881.5	HNRNPF	Heterogeneous nuclear ribonucleoprotein F	646	231	C	7446.05	8204.65	8267.5	8054.14	8183.67	8000.23
IPI:IPI00003886.3	GNL3	Isoform 2 of Guanine nucleotide-binding protein-like 3	609	71	C	2695.13	2923.83	3030.98	3019.03	3253.12	2982.23
IPI:IPI00003918.6	RPL4	60S ribosomal protein L4	1	45	C	2719.44	3047.83	2801.03	2481.04	3132.81	2572.8
IPI:IPI00003921.2	EPB41	Isoform 1 of Protein 4.1	1356	12	C	247.539	226.06	245.498	251.73	233.104	243.721
IPI:IPI00003965.5	USP7	Ubiquitin carboxyl-terminal hydrolase 7	369	26	C	911.934	1392.69	1080.08	901.498	1389.03	956.427
IPI:IPI00004015.1	RUNX3	Isoform 1 of Runt-related transcription factor 3	1881	3	C	218.054	242.456	226.426	204.831	205.29	213.186
IPI:IPI00004045.1	RBPMS	Isoform A of RNA-binding protein with multiple splicing	1515	4	C	242.767	276.75	291.947	240.52	244.854	212.73
IPI:IPI00004068.2	MED12	Mediator of RNA polymerase II transcription subunit 12	59	6	C	289.942	324.027	316.039	277.358	310.324	264.868
IPI:IPI00004092.2	ATP2A3	Isoform SERCA3B of Sarcoplasmic/endoplasmic reticulum calcium ATPase 3	1267	1	C	77.6365	133.607	98.0666	57.0585	115.666	99.2718
IPI:IPI00004233.2	MKI67	Isoform Long of Antigen KI-67	154	510	C	24830.9	27881.8	25711.9	26279.8	25538.2	26419.3
IPI:IPI00004273.6	RBM25	Isoform 1 of RNA-binding protein 25	700	42	C	1582.31	2272.33	1936.09	1655.9	1950.2	1608.8
IPI:IPI00004290.3	C1orf107	Digestive organ expansion factor homolog	124	52	C	3229.87	2525.71	3381.32	3107.08	2688.61	3497.76
IPI:IPI00004325.1	TAF5L	Isoform 1 of TAF5-like RNA polymerase II p300/CBP-associated factor-associated factor 65 kDa subunit 5L	1767	1	C	16.8242	18.2619	16.8306	19.0172	25.0156	14.994
IPI:IPI00004337.2	ZBTB11	Zinc finger and BTB domain-containing protein 11	1002	9	C	360.332	412.626	435.463	358.167	487.223	373.483
IPI:IPI00004350.1	GTF2A1	Isoform 42 kDa of Transcription initiation factor IIA subunit 1	939	2	C	120.983	153.859	147.965	116.733	134.032	122.905
IPI:IPI00004353.1	GTF2A2	Transcription initiation factor IIA subunit 2	456	2	C	99.0539	121.986	126.492	107.738	100.198	121.873
IPI:IPI00004416.1	CHMP2A	Charged multivesicular body protein 2a	642	1	C	120.321	108.631	120.641	114.458	97.5907	117.886
IPI:IPI00004419.3	ZNF646	Zinc finger protein 646	132	3	C	146.729	85.9022	97.0808	168.055	151.459	140.711
IPI:IPI00004459.1	DIMT1L	Probable dimethyladenosine transferase	103	33	C	1370.13	1556.26	1280.85	1219.66	1274.72	1247.96
IPI:IPI00004539.1	DEDD	Isoform 1 of Death effector domain-containing protein	1104	1	C	25.1162	21.683	23.6838	27.8421	23.255	27.854
IPI:IPI00004581.6	ELF3	Isoform 1 of ETS-related transcription factor Elf-3	1926	1	C	4.59349	5.13621	5.4027	5.13811	5.21444	2.72529
IPI:IPI00004655.1	FRG1	Protein FRG1	864	7	C	396.705	276.535	354.99	417.184	351.165	466.234
IPI:IPI00004656.3	B2M	Beta-2-microglobulin	1581	3	C	284.581	194.514	218.227	268.974	312.189	224.65
IPI:IPI00004859.1	BLM	Bloom syndrome protein	0	9	C	401.02	500.709	416.626	404.834	464.163	417.668
IPI:IPI00004902.1	ETFB	Isoform 1 of Electron transfer flavoprotein subunit beta	1704	1	C	23.2685	22.9796	27.4201	16.1026	27.1469	20.7407
IPI:IPI00004951.3	C10orf84	Uncharacterized protein C10orf84	1853	1	C	26.835	35.5751	29.0719	30.2682	26.085	33.5782
IPI:IPI00004968.1	PRPF19	Pre-mRNA-processing factor 19	582	82	C	3112.93	2601.39	2924.72	3347.43	3084.45	3618.19
IPI:IPI00004970.4	UTP20;LOC653877	Small subunit processome component 20 homolog	211	73	C	3161.95	3897.15	4128.27	3330.23	4388.9	4202.41
IPI:IPI00004995.3	ZNF132	Isoform 2 of Zinc finger protein 132	1870	1	C	62.3615	37.9311	56.0177	61.4287	39.2979	57.9294
IPI:IPI00005004.2	ZNF142	Zinc finger protein 142	881	1	C	10.0701	3.30344	4.07842	8.5867	9.90825	7.07347
IPI:IPI00005024.3	MYBBP1A	Isoform 1 of Myb-binding protein 1A	355	120	C	4428.45	4747.46	4355.68	3723.36	5500.78	4063.77
IPI:IPI00005036.1	RBM5	Isoform 1 of RNA-binding protein 5	420	34	C	1754.34	1588.22	1424.46	1829.77	1758.73	1587.37
IPI:IPI00005042.3	RBM47	Isoform 2 of RNA-binding protein 47	1097	4	C	168.738	172.042	202.817	153.288	170.796	154.965
IPI:IPI00005055.4	CXorf56	UPF0428 protein CXorf56	1300	14	C	665.565	533.589	698.787	713.743	548.696	762.197
IPI:IPI00005087.1	TMOD3	Tropomodulin-3	990	14	C	278.791	306.281	282.81	269.887	288.004	270.799
IPI:IPI00005089.1	TMOD2	Tropomodulin-2	1882	1	C	4.48735	5.73943	5.91915	5.72091	5.73875	7.1585
IPI:IPI00005101.5	SENP1	Isoform 2 of Sentrin-specific protease 1	1168	5	C	186.873	173.627	216.008	229.547	187.125	197.616
IPI:IPI00005110.2	TBX3	Isoform II of T-box transcription factor TBX3	1934	1	C	6.19491	8.44821	6.99485	7.26486	8.33352	5.88716
IPI:IPI00005154.1	SSRP1	FACT complex subunit SSRP1	12	148	C	10457.8	9856.41	9196.35	9951	9723.11	10358.1
IPI:IPI00005158.1	LONP1	Lon protease homolog, mitochondrial	512	17	C	648.837	801.935	676.112	613.657	704.829	722.12
IPI:IPI00005159.3	ACTR2	Actin-related protein 2	1020	6	C	452.542	442.631	478.846	428.651	445.163	429.062
IPI:IPI00005160.3	ARPC1B	Actin-related protein 2/3 complex subunit 1B	1304	4	C	205.912	229.978	239.86	190.718	220.839	196.701
IPI:IPI00005161.3	ARPC2	Actin-related protein 2/3 complex subunit 2	1043	9	C	644.04	712.427	724.437	646.038	672.468	652.831
IPI:IPI00005162.3	ARPC3	Actin-related protein 2/3 complex subunit 3	654	7	C	440.175	501.776	588.966	560.61	451.529	589.078
IPI:IPI00005177.1	ZMAT5	Zinc finger matrin-type protein 5	1928	2	C	127.968	182.358	165.324	126.737	169.168	122.351
IPI:IPI00005179.1	POLR1C	Isoform 1 of DNA-directed RNA polymerases I and III subunit RPAC1	1358	6	C	295.558	243.506	282.51	248.193	219.625	261.388
IPI:IPI00005184.1	TRIM24	Isoform Long of Transcription intermediary factor 1-alpha	1079	7	C	317.693	259.908	100.636	337.227	247.951	98.8094
IPI:IPI00005198.2	ILF2	Interleukin enhancer-binding factor 2	684	127	C	4078.92	4367.02	4090.59	3611.13	3760.18	3832.81
IPI:IPI00005210.2	CETN3	Centrin-3	892	1	C	20.6849	22.7791	27.1908	25.6917	23.302	25.3938
IPI:IPI00005477.3	TWISTNB	DNA-directed RNA polymerase I subunit RPA43	1734	3	C	147.869	138.974	158.391	111.992	112.803	143.306
IPI:IPI00005492.2	WDR5	WD repeat-containing protein 5	947	18	C	531.029	570.222	530.626	567.427	497.282	501.826
IPI:IPI00005511.1	PHF5A	PHD finger-like domain-containing protein 5A	883	21	C	1167.47	1015.61	970.863	1384.55	1258.98	1288.84
IPI:IPI00005531.1	APOBEC3B	Isoform 1 of Probable DNA dC->dU-editing enzyme APOBEC-3B	1337	9	C	402.113	471.912	493.121	472.163	485.485	523.681
IPI:IPI00005537.2	MRPL12	39S ribosomal protein L12, mitochondrial	1623	4	C	205.464	237.15	304.593	209.932	224.887	238.343
IPI:IPI00005539.4	TERF1	Isoform 1 of Telomeric repeat-binding factor 1	1799	5	C	484.438	467.189	418.321	461.34	440.607	443.938
IPI:IPI00005578.1	EHD4	EH domain-containing protein 4	984	3	C	111.219	112.682	111.073	79.1307	101.878	100.608
IPI:IPI00005613.3	U2AF1	Splicing factor U2AF 35 kDa subunit	808	37	C	1115.5	1454.39	1258.21	1286.67	1545.32	1095.9
IPI:IPI00005614.6	SPTBN1	Isoform Long of Spectrin beta chain, brain 1	543	105	C	4476.21	4845.8	4830.44	4024.81	4149.9	4082.05
IPI:IPI00005615.1	TIAL1	Nucleolysin TIAR	51	36	C	1491.91	2251.42	1682.85	1570.64	1842.92	1409.11
IPI:IPI00005648.1	SAFB2	Scaffold attachment factor B2	83	102	C	4203.59	3813.1	4085.92	4309.28	3580.87	3870.86
IPI:IPI00005675.3	NKRF	NF-kappa-B-repressing factor	774	125	C	7100.41	7001.87	7076.87	7615.8	6609.2	7060.62
IPI:IPI00005705.1	PPP1CC	Isoform Gamma-1 of Serine/threonine-protein phosphatase PP1-gamma catalytic subunit	424	35	C	1417.09	1665.2	1569.46	1559.17	1518.33	1469.62
IPI:IPI00005719.1	RAB1A	Isoform 1 of Ras-related protein Rab-1A	1167	5	C	130.493	144.724	136.801	128.018	227.72	121.869
IPI:IPI00005724.1	LANCL1	LanC-like protein 1	327	1	C	26.4111	29.179	29.1148	26.8727	21.9232	25.6184
IPI:IPI00005780.3	OGT	Isoform 3 of UDP-N-acetylglucosamine--peptide N-acetylglucosaminyltransferase 110 kDa subunit	139	39	C	2119.56	2122.47	1951.1	2177.39	1985.28	1755.25
IPI:IPI00005782.1	PPM1D	Protein phosphatase 1D	1142	7	C	314.669	305.166	336.645	337.846	306.656	330.868
IPI:IPI00005791.1	NDC80	Kinetochore protein NDC80 homolog	1003	1	C	22.6264	30.1338	21.0888	19.6327	24.7652	18.1578
IPI:IPI00005792.2	PABPN1	Isoform 1 of Polyadenylate-binding protein 2	792	60	C	3108.54	3109.31	2992.35	3293.12	2763.69	2987.76
IPI:IPI00005861.1	PRPF3	Isoform 1 of U4/U6 small nuclear ribonucleoprotein Prp3	20	46	C	2195.69	2037.54	2003.39	2367.54	2194.98	2355.42
IPI:IPI00005969.3	CAPZA1	F-actin-capping protein subunit alpha-1	1143	11	C	241.139	285.718	240.541	209.202	291.761	230.562
IPI:IPI00005978.8	SFRS2	Splicing factor, arginine/serine-rich 2	890	18	C	914.06	1168.45	1025.53	916.898	946.588	902.474
IPI:IPI00005996.1	HMGA2	High mobility group protein HMGI-C	1421	36	C	1066.88	1226.83	1238.27	1013.32	956.422	1284.41
IPI:IPI00006025.1	SART3	Isoform 1 of Squamous cell carcinoma antigen recognized by T-cells 3	609	22	C	837.499	1754.43	868.772	769.597	1421.17	818.944
IPI:IPI00006029.2	FOXK2	Isoform 1 of Forkhead box protein K2	1170	9	C	582.796	664.946	705.56	637.358	512.459	564.897
IPI:IPI00006034.1	CRIP2	Cysteine-rich protein 2	1512	2	C	47.1525	45.8847	60.4303	29.655	45.6165	45.2041
IPI:IPI00006065.4	TOX	Thymocyte selection-associated high mobility group box protein TOX	754	1	C	95.213	92.1451	149.105	99.555	153.107	195.413
IPI:IPI00006079.1	BCLAF1	Isoform 1 of Bcl-2-associated transcription factor 1	256	112	C	5136.1	4647.81	5454.55	5486.25	4751.16	4561.09
IPI:IPI00006099.1	BMS1	Ribosome biogenesis protein BMS1 homolog	253	118	C	5570.52	6066.52	6403.8	5201.46	5467.49	6464.03
IPI:IPI00006103.1	CD2BP2	CD2 antigen cytoplasmic tail-binding protein 2	1073	3	C	110.161	137.745	117.852	109.161	137.468	103.856
IPI:IPI00006109.3	MAD2L2	Mitotic spindle assembly checkpoint protein MAD2B	1324	3	C	295.041	279.075	289.722	283.839	247.005	281.229
IPI:IPI00006113.1	POLR2I	DNA-directed RNA polymerase II subunit RPB9	240	13	C	320.593	471.755	357.13	363.173	426.316	362.269
IPI:IPI00006157.1	NSBP1	Nucleosome-binding protein 1	68	11	C	611.313	808.096	649.988	550.104	573.027	636.683
IPI:IPI00006167.1	PPM1G	Protein phosphatase 1G	522	2	C	24.9036	36.844	22.9916	26.0671	34.6337	25.1757
IPI:IPI00006171.2	NFRKB	Isoform 2 of Nuclear factor related to kappa-B-binding protein	821	6	C	156.426	143.816	152.57	165.745	145.804	131.977
IPI:IPI00006187.1	HDAC3	Isoform 1 of Histone deacetylase 3	633	3	C	276.977	252.299	236.234	260.035	220.69	229.335
IPI:IPI00006196.3	NUMA1	Isoform 2 of Nuclear mitotic apparatus protein 1	609	324	C	14875.1	16188.8	14962.4	16029.3	15422.7	16562.4
IPI:IPI00006197.1	NVL	Isoform 1 of Nuclear valosin-containing protein-like	548	42	C	1714.91	1642.63	1679.11	1813.7	1652.03	1623.58
IPI:IPI00006210.2	BIRC5	Isoform 1 of Baculoviral IAP repeat-containing protein 5	441	17	C	381.395	314.556	374.983	415.967	346.139	372.772
IPI:IPI00006266.3	BCL7C	Isoform 1 of B-cell CLL/lymphoma 7 protein family member C	1860	2	C	92.3704	72.0423	69.7933	147.585	112.657	93.1209
IPI:IPI00006298.2	PPIG	Isoform 1 of Peptidyl-prolyl cis-trans isomerase G	853	34	C	1603.33	2320.55	2204.16	1820.67	1741.77	2010.13
IPI:IPI00006362.1	EDF1	Isoform 2 of Endothelial differentiation-related factor 1	1569	1	C	35.5298	31.4359	37.5893	31.3412	27.9692	25.3862
IPI:IPI00006378.3	CCDC72	Coiled-coil domain-containing protein 72	1241	4	C	503.097	379.744	472.957	307.712	361.303	249.268
IPI:IPI00006379.1	NOP58	Nucleolar protein 58	491	131	C	5218.31	4163.71	4718.71	4746.26	4461.33	5026.16
IPI:IPI00006408.4	NOSIP	Nitric oxide synthase-interacting protein	599	11	C	660.156	613.149	694.028	670.201	657.493	664.255
IPI:IPI00006440.6	MRPS7	28S ribosomal protein S7, mitochondrial	1408	4	C	72.923	62.399	65.2467	82.09	68.1435	75.9865
IPI:IPI00006442.1	COIL	Coilin	772	24	C	1171.59	1173.31	1211.92	1220.77	1335.67	1141.13
IPI:IPI00006482.1	ATP1A1	Isoform Long of Sodium/potassium-transporting ATPase subunit alpha-1	1444	31	C	1069.33	960.083	1222.59	1030.96	1876.86	1013.01
IPI:IPI00006586.1	TOX4	TOX high mobility group box family member 4	754	3	C	102.717	133.297	108.377	109.935	123.624	90.7002
IPI:IPI00006610.1	ZBED4	Zinc finger BED domain-containing protein 4	1752	2	C	205.707	206.174	216.784	186.177	188.987	199.321
IPI:IPI00006702.4	PELP1	cDNA FLJ56414, highly similar to Homo sapiens proline-, glutamic acid-, leucine-rich protein 1 (PELP1), mRNA	184	13	C	469.708	460.025	577.55	511.054	574.795	564.195
IPI:IPI00006713.1	DNAJC3	Isoform 1 of DnaJ homolog subfamily C member 3	1699	1	C	9.38276	8.80579	10.7648	8.4985	9.32497	12.5355
IPI:IPI00006715.3	RAD21	Double-strand-break repair protein rad21 homolog	427	82	C	2646.23	2138.05	2478.31	2563.44	2219.2	2675.21
IPI:IPI00006723.5	SNRNP40	cDNA FLJ56825, highly similar to WD repeat protein 57	879	52	C	2228.82	1904.21	1951.18	2340.81	2126.75	2295.53
IPI:IPI00006725.2	DDX23	Probable ATP-dependent RNA helicase DDX23	706	33	C	2337.8	2505.81	2277.79	2330.43	2525.45	2389.46
IPI:IPI00006726.1	MAGEB2	Melanoma-associated antigen B2	1847	4	C	257.496	303.266	267.751	223.453	265.446	219.25
IPI:IPI00006754.1	WDR68	WD repeat-containing protein 68	1323	10	C	427.769	500.278	537.706	425.125	407.807	425.776
IPI:IPI00006900.1	UTP3	Something about silencing protein 10	470	32	C	1272.19	1223.61	1312.91	1298.65	1152.39	1249.99
IPI:IPI00006932.4	LUC7L2	cDNA FLJ55988, highly similar to RNA-binding protein Luc7-like 2	231	20	C	934.069	1570.65	1572.56	830.727	727.592	962.928
IPI:IPI00006970.2	MRPS2	Mitochondrial 28S ribosomal protein S2	1677	1	C	179.317	110.048	126.461	120.287	128.085	111.523
IPI:IPI00006980.1	C14orf166	UPF0568 protein C14orf166	405	18	C	647.767	742.658	788.689	727.352	587.609	787.246
IPI:IPI00006987.1	DDX24	ATP-dependent RNA helicase DDX24	219	131	C	6398.26	6727.65	6318.39	6357.64	6786.6	5838.26
IPI:IPI00007001.1	MRPL11	39S ribosomal protein L11, mitochondrial	683	3	C	34.7164	34.7338	44.4392	42.6546	30.847	40.0727
IPI:IPI00007004.4	RRP15	RRP15-like protein	920	40	C	2009.27	1806.76	1881.47	2094.78	1772.84	1838.53
IPI:IPI00007019.1	PPIL1	Peptidyl-prolyl cis-trans isomerase-like 1	924	23	C	1363.27	1080.94	1148.92	1470.24	1231.04	1368.46
IPI:IPI00007058.1	CORO1B	Coronin-1B	362	5	C	284.47	259.408	358.359	245.075	248.636	272.59
IPI:IPI00007060.1	COG8;PDF	Peptide deformylase, mitochondrial	1762	7	C	268.317	220.72	308.856	247.712	224.205	228.82
IPI:IPI00007067.5	GLIPR2	Golgi-associated plant pathogenesis-related protein 1	734	4	C	60.72	66.418	56.8327	51.0893	70.4491	68.4755
IPI:IPI00007089.1	TINP1	Ribosome biogenesis protein NSA2 homolog	378	34	C	2033.68	1780.16	2051.3	2029.33	2071.33	2097.39
IPI:IPI00007093.1	N4BP2L2	Isoform 1 of NEDD4-binding protein 2-like 2	399	10	C	522.826	513.4	532.482	500.046	581.545	506.515
IPI:IPI00007144.1	RPL26L1	60S ribosomal protein L26-like 1	618	28	C	2130.63	1859.8	1888.4	2069.38	2129.03	1879.33
IPI:IPI00007146.3	GINS2	DNA replication complex GINS protein PSF2	1240	5	C	124.129	105.94	117.614	126.257	113.32	104.276
IPI:IPI00007163.1	LSM7	U6 snRNA-associated Sm-like protein LSm7	1144	7	C	511.71	444.688	436.003	527.215	502.738	488.215
IPI:IPI00007175.3	NIP7	Isoform 1 of 60S ribosome subunit biogenesis protein NIP7 homolog	1518	41	C	1722.53	1577.79	1595.45	1787.55	1533.96	1637.32
IPI:IPI00007188.5	SLC25A5	ADP/ATP translocase 2	167	19	C	1111.74	1789.3	1422.57	935.117	1824.33	1275.5
IPI:IPI00007189.1	CDC42	Isoform 1 of Cell division control protein 42 homolog	1829	1	C	67.3501	90.214	88.1583	59.4901	90.7453	70.0413
IPI:IPI00007208.4	DDX41	Probable ATP-dependent RNA helicase DDX41	172	28	C	1462.01	1250.14	1619.43	1465.29	1250.09	1526.69
IPI:IPI00007269.1	UBOX5	RING finger protein 37	715	1	C	5.90615	8.85778	8.69819	5.75728	8.97659	6.60889
IPI:IPI00007283.1	POLR2D	DNA-directed RNA polymerase II subunit RPB4	360	25	C	493.409	661.325	549.059	475.701	596.726	517.9
IPI:IPI00007311.1	MAFG	Transcription factor MafG	270	24	C	1481.07	1329.21	1321.81	1464.77	1257.62	1398.06
IPI:IPI00007322.4	C1D	Nuclear nucleic acid-binding protein C1D	1666	6	C	283.857	302.277	279.164	341.051	320.903	273.088
IPI:IPI00007334.1	ACIN1	Isoform 1 of Apoptotic chromatin condensation inducer in the nucleus	543	215	C	9916.2	9840.69	10399.6	10097.2	8662.96	9937.86
IPI:IPI00007343.1	RNF113A	RING finger protein 113A	1274	6	C	234.807	193.738	179.687	274.055	265.964	308.619
IPI:IPI00007346.1	PPIH	Peptidyl-prolyl cis-trans isomerase H	601	14	C	1138.65	1125.01	1092.91	1216.88	1099.53	1230.98
IPI:IPI00007358.1	ZNHIT1	Zinc finger HIT domain-containing protein 1	1830	3	C	16.7606	23.6073	19.297	21.9522	22.1835	25.4305
IPI:IPI00007423.1	ANP32B	Isoform 1 of Acidic leucine-rich nuclear phosphoprotein 32 family member B	972	4	C	316.96	327.734	335.039	299.694	290.982	314.933
IPI:IPI00007605.1	NXT1	NTF2-related export protein 1	32	12	C	195.326	229.152	216.217	208.083	175.951	195.028
IPI:IPI00007611.1	ATP5O	ATP synthase subunit O, mitochondrial	1275	1	C	6.23813	5.9564	4.94297	6.64458	6.08176	8.43717
IPI:IPI00007622.4	MRPL36	39S ribosomal protein L36, mitochondrial	1983	1	C	104.093	111.878	106.798	135.06	130.427	123.164
IPI:IPI00007682.2	ATP6V1A	V-type proton ATPase catalytic subunit A	1701	3	C	106.255	123.508	125.437	103.881	109.296	108.632
IPI:IPI00007729.1	NOL7	Isoform 1 of Nucleolar protein 7	162	24	C	1627.03	1592.05	1803.07	1570.3	1669.98	1776.8
IPI:IPI00007731.1	BAG5	BAG family molecular chaperone regulator 5	1196	3	C	12.6311	27.3236	21.0305	8.91834	16.7714	11.8097
IPI:IPI00007752.1	TUBB2C	Tubulin beta-2C chain	605	18	C	328.449	316.008	355.008	256.239	530.568	347.123
IPI:IPI00007765.5	HSPA9	Stress-70 protein, mitochondrial	7	57	C	2411.19	2387.96	2455.95	2074.84	2585.93	2240.36
IPI:IPI00007777.8	ZNF236	Zinc finger, C2H2-type domain containing protein	131	2	C	98.6889	91.3199	99.7137	105.62	111.301	91.882
IPI:IPI00007812.1	ATP6V1B2	V-type proton ATPase subunit B, brain isoform	1653	1	C	9.71311	9.47892	12.4664	13.7766	12.9449	14.4556
IPI:IPI00007818.3	CPSF3	Cleavage and polyadenylation specificity factor subunit 3	1224	29	C	1135.33	1296.78	1285.41	1204.53	1510.13	1107.7
IPI:IPI00007927.4	SMC2	Isoform 1 of Structural maintenance of chromosomes protein 2	525	8	C	376.964	407.213	345.21	340.159	467.275	330.158
IPI:IPI00007928.4	PRPF8	Pre-mRNA-processing-splicing factor 8	159	412	C	20276.7	18900.5	18584.4	19175.6	19150.4	22323.6
IPI:IPI00007935.5	PDLIM5	PDZ and LIM domain protein 5	1320	3	C	136.228	155.082	282.748	123.772	121.497	216.64
IPI:IPI00007941.4	HEXIM1	Protein HEXIM1	1331	1	C	129.312	115.496	90.3961	131.922	103.56	109.324
IPI:IPI00007948.2	POLR3C	DNA-directed RNA polymerase III subunit RPC3	1658	1	C	33.518	23.7979	27.0829	34.9655	28.0544	28.6725
IPI:IPI00008037.1	ACSL5	Isoform Long of Long-chain-fatty-acid--CoA ligase 5	444	6	C	203.767	261.471	244.203	172.061	385.652	192.71
IPI:IPI00008054.6	BRPF3	Bromodomain and PHD finger-containing protein 3	390	14	C	835.601	701.858	723.632	845.763	654.494	670.028
IPI:IPI00008091.2	INO80	Putative DNA helicase INO80 complex homolog 1	1321	3	C	42.6012	48.1517	40.2345	50.956	46.5855	44.6151
IPI:IPI00008167.1	ATP1B3	Sodium/potassium-transporting ATPase subunit beta-3	1365	6	C	211.818	207.863	259.543	207.366	638.434	191.123
IPI:IPI00008200.2	YEATS2	YEATS domain-containing protein 2	93	7	C	268.926	271.835	292.653	262.78	274.379	287.522
IPI:IPI00008223.3	RAD23B	UV excision repair protein RAD23 homolog B	894	14	C	514.043	580.738	509.044	503.835	521.41	562.025
IPI:IPI00008247.2	ANAPC5	Isoform 1 of Anaphase-promoting complex subunit 5	1771	1	C	4.74954	4.77736	4.50199	4.70151	2.39382	2.40139
IPI:IPI00008248.4	ANAPC7	anaphase-promoting complex subunit 7 isoform a	461	2	C	69.1387	67.7003	79.802	60.9846	72.7403	69.2624
IPI:IPI00008281.2	ZMAT3	Zinc finger matrin-type protein 3	1645	1	C	16.4402	16.7302	14.3029	17.0067	16.9813	15.0829
IPI:IPI00008338.1	ABCC1	Isoform 2 of Multidrug resistance-associated protein 1	1955	1	C	3.19048	4.23439	5.3437	5.69205	7.45392	5.73215
IPI:IPI00008380.1	PPP2CA	Serine/threonine-protein phosphatase 2A catalytic subunit alpha isoform	1217	17	C	185.602	410.914	245.777	216.437	396.897	247.956
IPI:IPI00008433.4	RPS5	40S ribosomal protein S5	1498	23	C	1030.5	1055.79	1116.05	1076.13	1013.32	1136.41
IPI:IPI00008437.7	RSL24D1	Probable ribosome biogenesis protein RLP24	886	6	C	278.529	271.256	271.915	280.593	269.021	253.154
IPI:IPI00008438.1	RPS10	40S ribosomal protein S10	1105	9	C	338.911	354.502	327.997	350.526	329.541	323.69
IPI:IPI00008454.1	DNAJB11	DnaJ homolog subfamily B member 11	1270	9	C	366.002	457.688	410.168	333.434	359.464	408.643
IPI:IPI00008477.1	TPX2	Targeting protein for Xklp2	580	80	C	3641.48	3993.39	3414.16	3795.94	3321.89	3479.6
IPI:IPI00008494.4	ICAM1	Intercellular adhesion molecule 1	785	3	C	225.471	187.477	259.863	237.69	224.108	252.692
IPI:IPI00008524.1	PABPC1	Isoform 1 of Polyadenylate-binding protein 1	518	35	C	2112.32	2637.6	2277.18	2275.48	2230.85	1718.36
IPI:IPI00008527.3	RPLP1	60S acidic ribosomal protein P1	70	5	C	45.3689	47.1893	53.258	47.862	54.2607	46.6325
IPI:IPI00008529.1	RPLP2	60S acidic ribosomal protein P2	70	8	C	511.776	543.676	569.295	509.203	485.987	542.498
IPI:IPI00008530.1	RPLP0	60S acidic ribosomal protein P0	354	30	C	1403.41	1525.42	1497.35	1262.52	1354.44	1383.78
IPI:IPI00008531.1	RCOR1	REST corepressor 1	26	17	C	1050.5	1142.23	795.18	1101.29	997.046	735.129
IPI:IPI00008536.3	YEATS4	YEATS domain-containing protein 4	1542	2	C	97.6012	79.9216	79.0441	102.666	90.3584	86.3597
IPI:IPI00008542.3	FBXO28	F-box only protein 28	1711	4	C	270.683	310.621	306.641	294.655	292.605	324.451
IPI:IPI00008570.1	KHDRBS3	Isoform 1 of KH domain-containing, RNA-binding, signal transduction-associated protein 3	410	16	C	1632.89	1683.87	1570.73	1573.71	1597.09	1366.7
IPI:IPI00008575.3	KHDRBS1	Isoform 1 of KH domain-containing, RNA-binding, signal transduction-associated protein 1	410	36	C	1926.83	2268.65	2141.48	2004.53	2138.65	1799.88
IPI:IPI00008603.1	ACTA2	Actin, aortic smooth muscle	367	165	C	7702.11	9287.8	9088.77	6822.22	9438.26	7781.53
IPI:IPI00008708.5	RSL1D1	Ribosomal L1 domain-containing protein 1	43	192	C	13103.2	11609.7	12074.8	11796.8	11500.4	12697.2
IPI:IPI00008918.1	LIMA1	Isoform Beta of LIM domain and actin-binding protein 1	34	75	C	3086.91	4063.46	3820.83	3177.43	3811.23	3500.82
IPI:IPI00008943.3	DDX19B	Isoform 1 of ATP-dependent RNA helicase DDX19B	1900	2	C	109.634	114.043	120.781	98.7781	114.88	101.922
IPI:IPI00008961.1	TERF2IP	Telomeric repeat-binding factor 2-interacting protein 1	1528	11	C	350.897	364.046	397.428	335.136	359.673	343.584
IPI:IPI00008963.1	ISG20L2	Interferon-stimulated 20 kDa exonuclease-like 2	163	18	C	823.949	782.683	766.355	936.408	770.522	777.213
IPI:IPI00008965.1	JUN	Transcription factor AP-1	200	9	C	206.507	217.375	169.368	226.634	167.381	174.697
IPI:IPI00008982.1	ALDH18A1	Isoform Long of Delta-1-pyrroline-5-carboxylate synthetase	1482	8	C	259.201	209.623	306.486	186.456	215.822	213.991
IPI:IPI00008986.1	SLC7A5	Large neutral amino acids transporter small subunit 1	502	4	C	111.554	124.58	130.509	118.632	199.05	117.11
IPI:IPI00008991.1	DR1	Protein Dr1	763	6	C	190.933	192.82	210.102	189.909	192.236	203.124
IPI:IPI00009005.1	TFAP4	Transcription factor AP-4	1309	9	C	227.843	239.227	233.637	268.416	224.069	241.014
IPI:IPI00009009.4	CWC15	Protein CWC15 homolog	1219	23	C	904.268	614.017	780.143	930.815	817.431	972.625
IPI:IPI00009010.3	HSPC152	TRM112-like protein	1481	3	C	50.5897	54.5228	50.5282	55.6309	54.8123	47.5923
IPI:IPI00009032.1	SSB	Lupus La protein	899	36	C	1921.06	3393.07	2080.75	1955.76	2764.5	2155.31
IPI:IPI00009057.2	G3BP2	Isoform A of Ras GTPase-activating protein-binding protein 2	1510	4	C	200.984	230.908	235.522	220.656	234.048	189.66
IPI:IPI00009071.3	FUSIP1	Isoform 3 of FUS-interacting serine-arginine-rich protein 1	889	58	C	2936.45	2769.81	3033.1	3263.6	2693.39	2886.04
IPI:IPI00009101.3	SRCAP	Isoform 2 of Helicase SRCAP	721	34	C	1293.19	1180.49	1119.1	1367.86	1188.4	1396.89
IPI:IPI00009104.7	RUVBL2	RuvB-like 2	72	59	C	2240.78	2161.99	2057.68	2305.65	2299.91	2113.82
IPI:IPI00009137.1	CPSF4	Isoform 1 of Cleavage and polyadenylation specificity factor subunit 4	1154	9	C	545.531	585.462	530.306	709.33	675.729	545.063
IPI:IPI00009236.5	CAV1	Isoform Alpha of Caveolin-1	1194	4	C	198.506	157.001	172.387	234.141	119.478	160.238
IPI:IPI00009286.4	MLL	Isoform 1 of Histone-lysine N-methyltransferase HRX	543	11	C	335.918	345.647	308.034	381.755	323.156	289.413
IPI:IPI00009291.1	VRK3	Isoform 1 of Serine/threonine-protein kinase VRK3	1042	8	C	524.502	524.562	564.391	559.802	526.295	592.231
IPI:IPI00009316.3	PPIE	Isoform A of Peptidyl-prolyl cis-trans isomerase E	230	32	C	1492.72	1173.14	1406.62	1644.57	1475.57	1697.18
IPI:IPI00009326.1	YAP1	65 kDa Yes-associated protein	1619	4	C	128.628	132.238	120.533	133.427	109.683	113.083
IPI:IPI00009328.4	EIF4A3	Eukaryotic initiation factor 4A-III	455	178	C	9551.61	8107.8	9346.94	9560.89	7755.85	8348.98
IPI:IPI00009342.1	IQGAP1	Ras GTPase-activating-like protein IQGAP1	7	2	C	6.56566	4.42772	4.58881	3.06908	5.2249	5.67255
IPI:IPI00009355.1	PARP12	Poly [ADP-ribose] polymerase 12	1873	2	C	20.3205	32.2976	25.6047	22.3855	24.1316	27.0237
IPI:IPI00009373.3	C1orf149	Isoform 3 of Chromatin modification-related protein EAF6 homolog	118	18	C	404.908	325.058	365.313	415.365	336.334	372.543
IPI:IPI00009450.1	KITLG	Isoform 1 of Kit ligand	1681	1	C	29.382	17.0626	24.4148	28.2599	33.2789	19.9314
IPI:IPI00009453.2	TFAP2A	Transcription factor AP-2 alpha (Activating enhancer binding protein 2 alpha), isoform CRA_c	110	2	C	100.469	121.297	107.377	92.8921	107.578	112.087
IPI:IPI00009464.1	EXOSC10	Isoform 1 of Exosome component 10	42	88	C	4339.77	4666.61	3974.31	4692.04	4613.21	4088.06
IPI:IPI00009471.1	WDR3	WD repeat-containing protein 3	609	128	C	5830.73	5688.49	6215.37	5531.93	5370.91	6136.53
IPI:IPI00009505.1	SNTB2	Isoform 1 of Beta-2-syntrophin	389	2	C	46.2641	35.4648	41.4939	39.0639	37.4066	190.407
IPI:IPI00009659.3	RPRD1B	Regulation of nuclear pre-mRNA domain-containing protein 1B	583	29	C	1118.87	219.755	1652.09	1137.28	221.608	1385.91
IPI:IPI00009662.2	NT5DC2	Isoform 1 of 5'-nucleotidase domain-containing protein 2	1823	1	C	30.1169	35.1877	34.3947	22.9905	32.2522	27.4493
IPI:IPI00009668.3	CENPH	Centromere protein H	372	11	C	440.49	378.402	436.09	438.541	378.251	424.724
IPI:IPI00009680.3	MRPL44	39S ribosomal protein L44, mitochondrial	1150	5	C	178.038	182.108	200.254	144.02	198.359	154.853
IPI:IPI00009688.1	PIP4K2A	Phosphatidylinositol-5-phosphate 4-kinase type-2 alpha	1086	1	C	75.945	91.3544	88.8783	77.8682	78.6105	77.8499
IPI:IPI00009726.4	NMNAT1	Nicotinamide mononucleotide adenylyltransferase 1	1352	4	C	37.4109	36.8147	41.2923	35.5868	34.9303	35.2706
IPI:IPI00009771.6	LMNB2	Lamin-B2	12	164	C	8310.17	7715.27	8008.97	9422.83	9284.91	8392.64
IPI:IPI00009777.3	ZNF581	Zinc finger protein 581	1943	1	C	41.9961	44.2836	47.7093	42.5589	42.0575	39.4648
IPI:IPI00009815.1	C1orf156	UPF0558 protein C1orf156	1952	1	C	35.6177	39.2336	38.2518	44.4956	37.834	35.2367
IPI:IPI00009841.5	EWSR1	Ewing sarcoma breakpoint region 1, isoform CRA_h	153	10	C	380.525	344.899	383	379.855	429.176	307.477
IPI:IPI00009865.2	KRT10	Keratin, type I cytoskeletal 10	88	65	C	2634.33	3764.12	2056.47	2528.19	3229.48	3233.93
IPI:IPI00009867.3	KRT5	Keratin, type II cytoskeletal 5	223	41	C	2178.84	2344.48	2753.87	2012.36	5523.29	2482.54
IPI:IPI00009868.4	MBIP	Isoform 1 of MAP3K12-binding inhibitory protein 1	1311	1	C	61.0281	69.9072	70.1874	57.1883	65.4258	64.6652
IPI:IPI00009891.1	TAF1	Isoform 1 of Transcription initiation factor TFIID subunit 1	1608	1	C	59.488	79.2764	75.0001	65.6402	66.1038	54.4411
IPI:IPI00009904.1	PDIA4	Protein disulfide-isomerase A4	1007	2	C	20.3399	24.6105	21.2703	18.8736	26.6052	19.1986
IPI:IPI00009922.3	C14orf156	SRA stem-loop-interacting RNA-binding protein, mitochondrial	1871	2	C	200.817	204.736	216.469	182.451	254.301	183.149
IPI:IPI00009960.6	IMMT	Isoform 1 of Mitochondrial inner membrane protein	635	2	C	64.2041	59.487	50.8112	54.9297	72.2366	51.4478
IPI:IPI00009975.4	ATF7	Isoform 4 of Cyclic AMP-dependent transcription factor ATF-7	1397	2	C	41.2601	41.4395	33.4911	45.4479	25.525	34.4626
IPI:IPI00010105.1	EIF6	Eukaryotic translation initiation factor 6	740	19	C	420.663	414.764	390.545	493.564	438.279	432.974
IPI:IPI00010120.4	CTBP2	Isoform 1 of C-terminal-binding protein 2	1302	5	C	380.126	439.324	337.19	336.577	370.027	364.966
IPI:IPI00010141.4	POLE3	DNA polymerase epsilon subunit 3	1129	5	C	70.3505	62.6101	72.5004	70.8889	72.8034	65.7601
IPI:IPI00010153.5	RPL23	60S ribosomal protein L23	948	15	C	686.56	682.799	709.745	695.805	683.593	645.553
IPI:IPI00010157.1	MAT2A	S-adenosylmethionine synthetase isoform type-2	1062	2	C	123.037	145.023	117.311	123.561	125.289	126.493
IPI:IPI00010158.3	CHRAC1	Chromatin accessibility complex protein 1	1703	4	C	206.883	205.793	203.04	208.144	222.764	203.498
IPI:IPI00010204.1	SFRS3	Splicing factor, arginine/serine-rich 3	312	60	C	3112.25	3067.49	3074.07	3104.82	2761.7	2656.29
IPI:IPI00010214.1	S100A14	Protein S100-A14	1867	1	C	27.5725	29.7835	33.9652	21.1998	78.7883	25.3762
IPI:IPI00010228.1	OBFC2A	Isoform 3 of Oligonucleotide/oligosaccharide-binding fold-containing protein 2A	966	3	C	128.098	412.226	194.339	152.796	380.172	189.6
IPI:IPI00010252.3	TRIM33	Isoform Alpha of E3 ubiquitin-protein ligase TRIM33	1079	1	C	5.86917	7.56013	10.4243	6.03681	8.49862	4.98559
IPI:IPI00010276.7	OGFOD2	25 kDa protein	1702	1	C	72.9585	115.179	82.194	52.5001	120.908	88.1792
IPI:IPI00010301.1	GABPB1	Isoform 4 of GA-binding protein subunit beta-1	397	1	C	58.5267	57.0477	51.5011	50.8869	56.1693	36.3106
IPI:IPI00010320.1	CBX1	Chromobox protein homolog 1	872	68	C	1969.33	1864.45	1894.94	1976.57	1921.76	2074.38
IPI:IPI00010349.1	AGPS	Alkyldihydroxyacetonephosphate synthase, peroxisomal	750	9	C	128.637	134.596	123.108	93.8793	127.53	103.865
IPI:IPI00010368.6	KIF2A	Isoform 1 of Kinesin-like protein KIF2A	994	7	C	359.985	359.683	343.958	343.108	353.326	327.664
IPI:IPI00010388.1	CENPB	Major centromere autoantigen B	65	22	C	1113.24	1054.84	1220.93	1127.5	1095.77	1165.8
IPI:IPI00010400.1	PLCB3	1-phosphatidylinositol-4,5-bisphosphate phosphodiesterase beta-3	1974	2	C	206.073	201.111	210.152	136.996	181.253	175.168
IPI:IPI00010404.1	SF3B5	Splicing factor 3B subunit 5	1074	26	C	786.841	595.024	556.716	556.803	730.55	560.515
IPI:IPI00010418.5	MYO1C	Isoform 2 of Myosin-Ic	410	62	C	2152.52	2245.26	1737.42	1841.7	2526.58	1941.73
IPI:IPI00010590.2	HELLS	Isoform 1 of Lymphoid-specific helicase	826	60	C	2892.08	3202.18	2868.69	2677.49	3278.13	2411.34
IPI:IPI00010653.6	REXO4	Isoform 1 of RNA exonuclease 4	508	49	C	2571.65	2475.36	2715.83	2650.5	2439.36	2678.08
IPI:IPI00010720.1	CCT5	T-complex protein 1 subunit epsilon	1204	4	C	333.511	412.493	362.325	297.844	343.337	304.591
IPI:IPI00010740.1	SFPQ	Isoform Long of Splicing factor, proline- and glutamine-rich	609	94	C	4599.29	5050.19	4772.07	4617.34	4833.62	3840.23
IPI:IPI00010779.4	TPM4	Isoform 1 of Tropomyosin alpha-4 chain	252	8	C	821.806	858.61	759.932	628.035	829.008	780.719
IPI:IPI00010796.1	P4HB	Protein disulfide-isomerase	1113	12	C	788.831	878.844	843.965	667.231	1306.62	820.018
IPI:IPI00010833.1	ZNF148	Zinc finger protein 148	392	11	C	343.283	363.043	354.315	365.854	373.145	339.606
IPI:IPI00010844.2	LGALS8	Isoform 1 of Galectin-8	228	4	C	417.31	368.747	402.134	413.103	475.593	354.775
IPI:IPI00010865.1	LY6G5B;CSNK2B	Casein kinase II subunit beta	1378	12	C	645.902	783.634	657.154	731.324	691.453	648.782
IPI:IPI00010872.3	CBX4	CBX4 protein	1120	8	C	294.567	377.425	336.336	332.713	337.219	332.479
IPI:IPI00010887.3	STRA13	Isoform 2 of Stimulated by retinoic acid gene 13 protein homolog	1814	1	C	54.0621	61.2801	60.342	84.3794	36.5701	91.9909
IPI:IPI00010896.3	CLIC1	Chloride intracellular channel protein 1	1644	1	C	15.6882	29.656	19.4872	20.5981	20.1958	21.0342
IPI:IPI00010948.2	TRIM26	Tripartite motif-containing protein 26	1750	2	C	9.51323	8.30996	7.38539	7.97299	9.38531	9.04219
IPI:IPI00011069.1	UNG	Isoform 2 of Uracil-DNA glycosylase	1811	2	C	99.2162	90.012	104.615	78.3242	86.4613	76.9516
IPI:IPI00011102.2	CSNK1D	Isoform 1 of Casein kinase I isoform delta	16	8	C	365.211	407.031	368.926	366.858	324.822	324.629
IPI:IPI00011115.1	KLF16	Krueppel-like factor 16	1490	2	C	76.9397	75.3559	76.3016	82.7738	76.9327	76.5633
IPI:IPI00011126.6	PSMC1	26S protease regulatory subunit 4	1610	2	C	61.486	98.1689	76.1312	66.9156	97.0204	64.5331
IPI:IPI00011134.2	HSPA7	Putative heat shock 70 kDa protein 7	7	6	C	349.207	457.975	406.217	493.381	420.681	482.189
IPI:IPI00011180.4	ZBTB24	Isoform 1 of Zinc finger and BTB domain-containing protein 24	1894	1	C	19.6674	28.7705	25.086	21.6405	25.7356	28.3917
IPI:IPI00011201.1	ME2	NAD-dependent malic enzyme, mitochondrial	1057	1	C	25.3072	58.0133	43.4438	15.0463	24.607	13.1777
IPI:IPI00011231.1	PHF1	Isoform 2 of PHD finger protein 1	657	7	C	365.396	404.101	408.668	385.388	331.548	401.624
IPI:IPI00011253.3	RPS3	40S ribosomal protein S3	268	20	C	783.866	780.457	872.737	744.338	803.228	853.705
IPI:IPI00011268.2	RALY	RNA binding protein, autoantigenic (HnRNP-associated with lethal yellow homolog (Mouse)), isoform CRA_a (Fragment)	147	93	C	5315.58	4682.45	5058.18	5349.78	4429.19	4873.15
IPI:IPI00011274.3	HNRPDL	Isoform 1 of Heterogeneous nuclear ribonucleoprotein D-like	618	174	C	8381.1	7877.48	8340.62	8571.17	7762.55	8202.28
IPI:IPI00011306.2	CCDC130	Coiled-coil domain-containing protein 130	752	8	C	431.337	279.726	417.205	445.545	320.753	440.148
IPI:IPI00011307.4	MTHFD2	Bifunctional methylenetetrahydrofolate dehydrogenase/cyclohydrolase, mitochondrial	1084	7	C	324.749	334.652	337.749	289.712	303.061	267.521
IPI:IPI00011528.1	CSTF1	Cleavage stimulation factor 50 kDa subunit	415	17	C	720.788	681.902	641.109	715.259	806.103	544.698
IPI:IPI00011578.1	NPTN	Isoform 1 of Neuroplastin	1795	3	C	102.568	114.245	117.425	108.395	162.677	114.154
IPI:IPI00011590.1	FOSL1	Fos-related antigen 1	549	8	C	315.046	306.461	259.617	361.417	263.472	253.642
IPI:IPI00011592.3	DYNC1LI2	Cytoplasmic dynein 1 light intermediate chain 2	1798	1	C	82.3966	112.34	97.2059	79.0668	117.556	73.0937
IPI:IPI00011593.1	FOSL2	Fos-related antigen 2	1497	7	C	131.982	140.729	115.902	130.099	112.737	119.47
IPI:IPI00011603.2	PSMD3	26S proteasome non-ATPase regulatory subunit 3	1381	1	C	25.3829	49.1508	30.4476	21.5086	39.2962	33.2761
IPI:IPI00011654.2	TUBB	Tubulin beta chain	605	6	C	91.9339	83.7499	87.7728	62.3737	119.487	90.8755
IPI:IPI00011675.1	SP100	Isoform Sp100-HMG of Nuclear autoantigen Sp-100	1080	20	C	1705.92	1484.21	1506.75	1491.93	1408.64	1358.47
IPI:IPI00011698.4	SAP18	Sin3A-associated protein, 18kDa	675	59	C	3332.03	3233.83	3502.77	3419.65	2881.87	3222.36
IPI:IPI00011770.1	NDUFA4	NADH dehydrogenase [ubiquinone] 1 alpha subcomplex subunit 4	1409	4	C	104.25	129.697	136.034	88.0124	137.724	112.265
IPI:IPI00011840.1	MUM1	Melanoma ubiquitous mutated protein (Fragment)	1887	1	C	0	0	2.44288	0	2.04129	0
IPI:IPI00011857.1	CHAF1B	Chromatin assembly factor 1 subunit B	815	31	C	1586.44	1894.95	1831.99	1566.67	1524.25	1726.44
IPI:IPI00011913.1	HNRNPA0	Heterogeneous nuclear ribonucleoprotein A0	239	99	C	5345.23	6580.7	6250.13	5528.64	5357.48	5776.31
IPI:IPI00012011.6	CFL1	Cofilin-1	810	7	C	542.368	677.312	718.673	505.632	575.047	637.182
IPI:IPI00012048.1	NME1	Isoform 1 of Nucleoside diphosphate kinase A	1377	7	C	420.961	485.112	389.24	423.256	620.713	506.31
IPI:IPI00012066.2	PCBP2	poly(rC) binding protein 2 isoform b	298	55	C	1953.52	2540.07	2418.63	1955.54	2390.63	1884.42
IPI:IPI00012074.3	HNRNPR	Heterogeneous nuclear ribonucleoprotein R	204	207	C	9298.47	9162.81	9118.86	9730.54	8809.87	8811.03
IPI:IPI00012079.3	EIF4B	cDNA FLJ54492, highly similar to Eukaryotic translation initiation factor 4B	133	5	C	177.565	227.133	177.204	170.635	181.45	183.562
IPI:IPI00012149.1	MPHOSPH10	U3 small nucleolar ribonucleoprotein protein MPP10	741	64	C	3894.82	3689.61	4004.48	3822.5	3606.43	3851.26
IPI:IPI00012199.1	CCDC86	Coiled-coil domain-containing protein 86	294	84	C	4659.91	4259.78	4825.93	4719.25	3997.22	4761.53
IPI:IPI00012268.3	PSMD2	26S proteasome non-ATPase regulatory subunit 2	1949	1	C	26.1328	42.3543	31.9268	34.666	48.3137	27.748
IPI:IPI00012280.4	TOR1AIP1	Isoform 2 of Torsin-1A-interacting protein 1	787	7	C	225.868	289.161	301.465	223.95	309.804	272.414
IPI:IPI00012301.1	GPS2	G protein pathway suppressor 2	1778	1	C	54.98	59.1074	62.712	66.0869	49.621	55.1688
IPI:IPI00012340.1	SFRS9	Splicing factor, arginine/serine-rich 9	335	129	C	6699.09	5943.1	6538.2	6839.04	6298.34	6790.28
IPI:IPI00012341.1	SFRS5	Isoform SRP40-1 of Splicing factor, arginine/serine-rich 5	514	23	C	1589.19	1813.63	1746.34	1546.85	1520.92	1534.67
IPI:IPI00012345.2	SFRS6	Isoform SRP55-1 of Splicing factor, arginine/serine-rich 6	514	68	C	4783.11	4462.92	4484.35	4656.11	4216.38	4018.32
IPI:IPI00012353.1	MRPL3	39S ribosomal protein L3, mitochondrial	789	1	C	57.6331	55.81	59.937	41.8559	59.6251	49.2752
IPI:IPI00012369.1	MAD2L1	Mitotic spindle assembly checkpoint protein MAD2A	1031	1	C	5.37556	7.88357	7.26772	5.09534	6.99366	5.40555
IPI:IPI00012382.3	SNRPA	U1 small nuclear ribonucleoprotein A	896	51	C	2130.33	2407.35	2480.58	2275.69	2352.85	2351.82
IPI:IPI00012438.1	PRKRIR	Isoform Long of 52 kDa repressor of the inhibitor of the protein kinase	210	9	C	237.93	265.353	254.16	245.816	278.854	203.786
IPI:IPI00012442.1	G3BP1	Ras GTPase-activating protein-binding protein 1	919	4	C	57.5903	72.2961	69.6351	57.5247	72.5112	53.5946
IPI:IPI00012535.1	DNAJA1	DnaJ homolog subfamily A member 1	884	19	C	747.081	1051.4	1086.96	807.271	910.501	841.603
IPI:IPI00012578.1	KPNA4	Importin subunit alpha-4	1070	11	C	562.9	643.384	646.846	548.655	566.324	537.817
IPI:IPI00012593.1	DNMT3B	Isoform 1 of DNA (cytosine-5)-methyltransferase 3B	356	21	C	985.64	920.27	666.037	996.183	824.68	635.055
IPI:IPI00012645.1	SPTBN2	Isoform 1 of Spectrin beta chain, brain 2	543	3	C	196.822	237.586	244.344	217.543	249.652	199.698
IPI:IPI00012726.4	PABPC4	Isoform 1 of Polyadenylate-binding protein 4	518	11	C	917.519	1064.61	931.667	1002	976.753	947.286
IPI:IPI00012750.3	RPS25	40S ribosomal protein S25	102	11	C	846.223	865.251	806.422	807.937	792.708	813.568
IPI:IPI00012772.8	RPL8	60S ribosomal protein L8	37	20	C	1750.15	1725.33	1487.6	1829.11	1778.07	1453.46
IPI:IPI00012773.1	MTA1	Isoform Long of Metastasis-associated protein MTA1	272	105	C	5235.75	4666.57	4773.8	5066.85	4520.9	4731.56
IPI:IPI00012788.1	CD3EAP	Isoform 2 of DNA-directed RNA polymerase I subunit RPA34	1525	3	C	33.6414	34.1103	36.6847	33.3825	32.6781	39.1068
IPI:IPI00012828.3	ACAA1	3-ketoacyl-CoA thiolase, peroxisomal	246	6	C	144.906	142.072	157.043	127.93	236.394	122.003
IPI:IPI00012834.4	PPP2R5C	Isoform Gamma-3 of Serine/threonine-protein phosphatase 2A 56 kDa regulatory subunit gamma isoform	104	1	C	5.95495	7.55159	5.28563	5.86937	7.72495	3.78056
IPI:IPI00012837.1	KIF5B	Kinesin-1 heavy chain	41	16	C	539.005	550.716	531.903	557.68	529.08	569.71
IPI:IPI00012998.2	CPSF6	Isoform 1 of Cleavage and polyadenylation specificity factor subunit 6	543	30	C	1789.19	2082.92	2276.94	1884.22	1744.72	2041.78
IPI:IPI00013010.6	WWP2	NEDD4-like E3 ubiquitin-protein ligase WWP2	998	5	C	61.4008	70.3938	74.6601	57.4249	57.5557	63.6385
IPI:IPI00013070.2	HNRNPUL1	Isoform 1 of Heterogeneous nuclear ribonucleoprotein U-like protein 1	267	85	C	3774.06	5227.23	4304.84	3826.3	4648.12	3623.44
IPI:IPI00013146.1	MRPS22	28S ribosomal protein S22, mitochondrial	26	8	C	484.6	379.719	435.995	448.86	432.864	392.685
IPI:IPI00013174.2	RBM14;RBM4	Isoform 1 of RNA-binding protein 14	76	129	C	5748.8	5223.14	5841.37	6550.25	5283.27	5911.81
IPI:IPI00013180.2	BUD31	Protein BUD31 homolog	673	34	C	1477.78	1039.29	1034.14	1519.61	1333.98	1303.38
IPI:IPI00013195.1	MRPL49	39S ribosomal protein L49, mitochondrial	1085	3	C	28.8776	29.4564	33.5889	27.7152	28.844	23.9665
IPI:IPI00013205.6	KDM4B	Isoform 1 of Lysine-specific demethylase 4B	1028	1	C	15.3027	16.4638	15.8866	13.3334	10.698	14.0576
IPI:IPI00013212.1	CSK	Tyrosine-protein kinase CSK	1729	2	C	13.0654	13.3122	12.2287	7.33531	10.8815	8.13255
IPI:IPI00013214.2	MCM3	MCM3 minichromosome maintenance deficient 3 (S. cerevisiae), isoform CRA_b	900	44	C	2161.5	1921.31	1966.64	2237.62	1897.84	1835.1
IPI:IPI00013215.2	ORC1L	Origin recognition complex subunit 1	305	14	C	411.984	390.022	420.545	439.147	420.925	440.589
IPI:IPI00013216.1	ORC2L	Origin recognition complex subunit 2	1627	3	C	140.043	166.752	172.145	143.294	139.932	149.728
IPI:IPI00013217.1	NFYB	Nuclear transcription factor Y subunit beta	1284	2	C	98.3617	110.294	114.095	108.516	104.483	118.798
IPI:IPI00013219.1	ILK	Integrin-linked protein kinase	1338	1	C	9.25555	10.8027	8.08873	7.91807	9.65789	8.68089
IPI:IPI00013241.1	UBL5	Ubiquitin-like protein 5	868	13	C	1358.33	1149.56	1198.76	1564.33	1412.98	1362.03
IPI:IPI00013256.1	CSTF2	Isoform 1 of Cleavage stimulation factor 64 kDa subunit	595	28	C	1111.86	1134.37	1143.11	1184.58	1314.72	1004.4
IPI:IPI00013257.1	SSBP4	Single-stranded DNA-binding protein 4	1863	1	C	61.5762	64.5584	52.6934	58.6361	57.3046	57.2513
IPI:IPI00013284.6	ZSCAN5A	Zinc finger and SCAN domain-containing protein 5A	1913	1	C	9.66711	9.50765	12.2744	11.528	11.5797	10.7326
IPI:IPI00013290.5	HDGF2	Isoform 1 of Hepatoma-derived growth factor-related protein 2	1004	3	C	252.495	313.642	323.017	250.299	309.078	316.611
IPI:IPI00013296.3	RPS18;LOC100130553	40S ribosomal protein S18	207	13	C	762.513	630.068	646.017	761.903	764.934	610.552
IPI:IPI00013297.1	PDAP1	28 kDa heat- and acid-stable phosphoprotein	479	3	C	94.9086	100.395	92.0676	78.8858	96.2694	74.5074
IPI:IPI00013313.3	NOL12	Nucleolar protein 12	78	10	C	510.356	474.501	505.132	554.473	472.63	478.716
IPI:IPI00013338.2	CENPO	Isoform 1 of Centromere protein O	1739	6	C	37.9605	46.56	43.4045	28.3859	37.9926	39.0125
IPI:IPI00013378.1	TOP3A	Isoform Long of DNA topoisomerase 3-alpha	460	7	C	281.729	306.952	286.167	285.3	277.357	313.932
IPI:IPI00013396.3	SNRPC	U1 small nuclear ribonucleoprotein C	1406	19	C	582.893	621.619	623.195	602.769	564.161	594.31
IPI:IPI00013404.1	SMAD4	Mothers against decapentaplegic homolog 4	1822	2	C	193.253	207.849	193.39	180.602	195.762	174.761
IPI:IPI00013415.1	RPS7	40S ribosomal protein S7	709	16	C	793.424	838.997	719.914	836.215	786.249	662.638
IPI:IPI00013437.1	ZNF91	Zinc finger protein 91	131	1	C	0	0	0	0	0	0
IPI:IPI00013439.3	JUNB	Transcription factor jun-B	273	21	C	799.402	785.583	728.231	891.64	749.792	805.245
IPI:IPI00013457.1	ZNF207	Isoform 1 of Zinc finger protein 207	1565	3	C	126.588	131.857	129.667	116.453	129.199	115.782
IPI:IPI00013468.1	BUB3	Mitotic checkpoint protein BUB3	1395	26	C	1144.02	1318.44	1184.67	1086.64	1165.07	967.692
IPI:IPI00013485.3	RPS2	40S ribosomal protein S2	1298	10	C	883.928	862.815	912.36	784.444	923.037	886.788
IPI:IPI00013508.5	ACTN1	Alpha-actinin-1	543	19	C	447.209	814.822	878.957	396.768	648.663	674.528
IPI:IPI00013651.1	RBM33	49 kDa protein	1959	1	C	14.4022	17.6658	16.748	12.3156	20.9381	12.2666
IPI:IPI00013677.1	MED21	Mediator of RNA polymerase II transcription subunit 21	1580	1	C	35.344	37.8059	43.2261	37.2235	40.3198	36.3609
IPI:IPI00013721.2	PRPF4B	Serine/threonine-protein kinase PRP4 homolog	265	47	C	2532.76	2490.19	2614.98	2179.86	2346.44	2166.08
IPI:IPI00013723.3	PIN1	Peptidyl-prolyl cis-trans isomerase NIMA-interacting 1	1159	7	C	167.528	193.087	174.193	162.886	163.751	169.534
IPI:IPI00013743.4	BUD13	Isoform 1 of BUD13 homolog	74	21	C	909.245	995.03	1033.41	1001.28	1001.24	1123.39
IPI:IPI00013744.1	ITGA2	Integrin alpha-2	432	14	C	426.967	402.532	457.339	397.348	750.295	370.557
IPI:IPI00013774.1	HDAC1	Histone deacetylase 1	633	60	C	2401.65	2371.73	2252.67	2553.79	2182.32	2330.37
IPI:IPI00013808.1	ACTN4	Alpha-actinin-4	543	22	C	484.692	948.232	959.162	414.122	705.363	656.444
IPI:IPI00013830.1	SNW1	SNW domain-containing protein 1	722	130	C	6881.04	5500.09	5612.12	6860.37	6165.67	6474.55
IPI:IPI00013847.4	UQCRC1	Cytochrome b-c1 complex subunit 1, mitochondrial	1801	1	C	31.2944	35.1277	39.5697	35.7595	58.7766	27.6691
IPI:IPI00013877.2	HNRNPH3	Isoform 1 of Heterogeneous nuclear ribonucleoprotein H3	646	188	C	5578.53	5170.04	5188.43	6156.84	5223.64	5884.53
IPI:IPI00013881.6	HNRNPH1	Heterogeneous nuclear ribonucleoprotein H	646	311	C	7564.91	7229.62	7417.85	8015.71	7226.38	7083.03
IPI:IPI00013891.1	TRA2A	Isoform Long of Transformer-2 protein homolog alpha	120	55	C	3361.06	2921.71	3061.9	3334.93	3102.12	3025.7
IPI:IPI00013894.1	STIP1	Stress-induced-phosphoprotein 1	602	3	C	23.0886	44.5855	39.5705	20.9801	35.3143	32.6877
IPI:IPI00013917.3	RPS12	40S ribosomal protein S12	1090	17	C	1111.6	1016.31	950.704	1242.77	1101.57	1065.5
IPI:IPI00013933.2	DSP	Isoform DPI of Desmoplakin	1608	167	C	10202.1	9080.5	8160.66	8048.91	14835.5	9419.63
IPI:IPI00013939.3	RPA2	Isoform 1 of Replication protein A 32 kDa subunit	187	11	C	406.101	483.827	647.564	550.066	448.283	1397.71
IPI:IPI00013978.1	SPOP	Speckle-type POZ protein	1393	8	C	373.158	324.102	346.899	376.496	337.828	328.166
IPI:IPI00014068.1	PAK4	Isoform 1 of Serine/threonine-protein kinase PAK 4	1186	1	C	28.4563	36.5524	30.4886	21.0175	27.9147	25.6013
IPI:IPI00014085.1	CCNE2	Isoform Long of G1/S-specific cyclin-E2	1322	1	C	12.3979	21.7946	17.0044	18.2228	21.3233	24.125
IPI:IPI00014147.3	KIAA0101	PCNA-associated factor	185	9	C	422.187	396.935	476.111	451.767	380.538	445.562
IPI:IPI00014151.3	PSMD6	26S proteasome non-ATPase regulatory subunit 6	1412	3	C	62.0351	66.0496	62.3448	66.8192	66.91	65.3095
IPI:IPI00014177.3	2016-09-02	Septin-2	746	16	C	409.359	421.004	431.454	357.654	393.449	341.86
IPI:IPI00014198.2	EXOSC7	Exosome complex exonuclease RRP42	95	27	C	1084.57	1074.19	925.624	1182.13	1016.43	955.046
IPI:IPI00014230.1	C1QBP	Complement component 1 Q subcomponent-binding protein, mitochondrial	342	21	C	532.152	541.034	632.618	496.265	550.584	510.041
IPI:IPI00014253.4	RRS1	Ribosome biogenesis regulatory protein homolog	282	83	C	4805.44	4670.04	4783.58	4951.25	4586.17	4798.04
IPI:IPI00014263.1	EIF4H	Isoform Long of Eukaryotic translation initiation factor 4H	1131	2	C	92.4568	92.5262	88.5505	70.0914	90.217	77.6173
IPI:IPI00014298.3	PWP1	Periodic tryptophan protein 1 homolog	1076	31	C	1234.17	997.413	889.351	1389.29	962.597	819.185
IPI:IPI00014310.3	CUL1	Cullin-1	855	22	C	1616.8	1505.27	1406.93	1591.99	1593.56	1676.19
IPI:IPI00014312.1	CUL3	Isoform 1 of Cullin-3	588	11	C	361.38	335.273	324.514	395.282	380.682	343.9
IPI:IPI00014324.3	ING1	Isoform 1 of Inhibitor of growth protein 1	1845	1	C	5.96655	4.12221	3.4001	6.32587	3.26038	4.26216
IPI:IPI00014344.1	DYRK1A	Isoform Long of Dual specificity tyrosine-phosphorylation-regulated kinase 1A	1579	1	C	17.4801	30.1476	32.903	18.0588	23.3821	25.6636
IPI:IPI00014367.4	NSMCE4A	Isoform 1 of Non-SMC element 4 homolog A	555	17	C	816.179	696.844	710.798	847.326	749.651	791.33
IPI:IPI00014402.1	HUWE1	CDNA FLJ20030 fis, clone ADSU02156	942	7	C	439.093	467.603	509.888	285.963	334.73	527.231
IPI:IPI00014424.1	EEF1A2	Elongation factor 1-alpha 2	944	19	C	1359.89	1336.99	1408.3	1056.68	1242.43	1113.42
IPI:IPI00014458.1	SCO2	Protein SCO2 homolog, mitochondrial	1861	1	C	42.5446	36.0338	37.197	50.1147	43.4455	36.4361
IPI:IPI00014474.1	AKAP8	A-kinase anchor protein 8	24	41	C	1471.49	1669.67	1744.62	1624.26	1792.13	1563.1
IPI:IPI00014513.1	YY1	Transcriptional repressor protein YY1	344	6	C	487.533	481.192	495.061	472.819	443.295	418.943
IPI:IPI00014516.1	CALD1	Isoform 1 of Caldesmon	1115	5	C	213.547	227.787	234.031	190.529	197.262	176.723
IPI:IPI00014533.1	UBTF	Isoform UBF1 of Nucleolar transcription factor 1	622	83	C	5212.43	3858.97	5330.37	5420.48	4656	5497
IPI:IPI00014891.3	ZCCHC10	Isoform 2 of Zinc finger CCHC domain-containing protein 10	1717	5	C	150.85	111.06	138.893	143.258	140.52	150.238
IPI:IPI00014898.3	PLEC1	Isoform 1 of Plectin-1	609	159	C	8323.94	7670.77	6886.83	9972.48	8789.76	7750.3
IPI:IPI00014938.3	SARNP	Nuclear protein Hcc-1	771	50	C	3454.33	2504.45	2815.85	3509.85	2929.85	3253.09
IPI:IPI00015077.1	EIF1	Eukaryotic translation initiation factor 1	1921	1	C	9.88734	10.4652	8.52944	8.51233	11.3537	7.9693
IPI:IPI00015102.2	ALCAM	Isoform 1 of CD166 antigen	1008	1	C	49.8778	50.7673	61.2692	52.4961	118.505	51.3171
IPI:IPI00015104.1	CKS1B	Cyclin-dependent kinases regulatory subunit 1	1828	1	C	14.9169	14.82	19.6807	12.4219	15.8917	13.5272
IPI:IPI00015119.1	POLR2F	DNA-directed RNA polymerases I, II, and III subunit RPABC2	1612	4	C	316.846	448.137	363.312	310.731	381.966	340.501
IPI:IPI00015143.1	ORC5L	Origin recognition complex subunit 5	1289	7	C	127.691	157.547	160.287	130.201	155.932	186.254
IPI:IPI00015148.3	RAP1B	Ras-related protein Rap-1b	1765	2	C	101.437	109.453	119.34	91.4843	153.896	103.737
IPI:IPI00015164.4	ORC4L	Origin recognition complex subunit 4	309	5	C	150.513	155.002	171.642	149.418	164.385	179.265
IPI:IPI00015180.1	SHROOM2	Protein Shroom2	1875	1	C	69.0099	69.1337	85.9245	71.1192	64.871	73.9485
IPI:IPI00015195.1	CSTF3	Cleavage stimulation factor 77 kDa subunit	465	36	C	1883.66	2191.45	1983.66	1876.42	2361.87	1645.27
IPI:IPI00015526.4	EHMT1	euchromatic histone-lysine N-methyltransferase 1 isoform 1	226	63	C	3153.85	2877.5	2574.79	3405.38	2925.03	2610.19
IPI:IPI00015602.1	TOMM70A	Mitochondrial import receptor subunit TOM70	379	9	C	356.933	408.382	389.566	306.363	420.442	313.926
IPI:IPI00015618.2	CCDC49	Isoform 1 of Coiled-coil domain-containing protein 49	723	11	C	789.638	609.277	693.779	784.958	685.063	865.862
IPI:IPI00015806.3	GTF3C3	Isoform 1 of General transcription factor 3C polypeptide 3	46	7	C	352.237	423.137	420.554	411.887	424.445	409.619
IPI:IPI00015808.3	GNL2	Nucleolar GTP-binding protein 2	494	33	C	1297.6	1401.55	1307.9	1367.76	1560.66	1158.44
IPI:IPI00015838.3	LYAR	Cell growth-regulating nucleolar protein	860	62	C	3037.75	3824.85	3196.47	3196.62	2865.44	2886.43
IPI:IPI00015905.1	EXOSC2	Exosome complex exonuclease RRP4	968	33	C	1089.51	1145.99	1001.64	1212.33	1160.47	1046.94
IPI:IPI00015911.1	DLD	Dihydrolipoyl dehydrogenase, mitochondrial	603	1	C	72.6813	85.6391	75.1317	43.1156	82.9284	63.2707
IPI:IPI00015920.2	SLC25A10	Isoform 1 of Mitochondrial dicarboxylate carrier	1691	1	C	110.05	155.631	120.624	69.6748	130.128	114.466
IPI:IPI00015922.2	INTS6	Isoform 1 of Integrator complex subunit 6	928	18	C	262.109	944.084	416.148	241.752	1071.42	339.364
IPI:IPI00015924.1	TFIP11	Isoform 1 of Tuftelin-interacting protein 11	149	19	C	996.692	1056.25	974.087	926.701	1360.44	952.581
IPI:IPI00015934.1	KLF5	Krueppel-like factor 5	1651	3	C	24.0383	22.8786	15.9475	17.7568	22.0574	15.5379
IPI:IPI00015947.5	DNAJB1	DnaJ homolog subfamily B member 1	1108	9	C	332.087	377.088	324.163	308.635	279.228	270.845
IPI:IPI00015953.3	DDX21	Isoform 1 of Nucleolar RNA helicase 2	156	357	C	16051.2	14192.4	15370.8	16370	14314	15281.4
IPI:IPI00015955.5	EXOSC5	Exosome complex exonuclease RRP46	539	12	C	560.148	569.59	507.815	577.161	550.262	486.007
IPI:IPI00015956.3	EXOSC3	Exosome complex exonuclease RRP40	640	17	C	314.296	283.856	259.308	354.39	306.382	282.749
IPI:IPI00015973.1	EPB41L2	Band 4.1-like protein 2	1356	28	C	1526.22	1188.78	1470.13	1497.91	1509.27	1463.76
IPI:IPI00016074.1	MPHOSPH6	M-phase phosphoprotein 6	950	14	C	1067.35	1093.83	898.775	1122.67	994.145	864.628
IPI:IPI00016249.4	FXR1	Isoform 1 of Fragile X mental retardation syndrome-related protein 1	1639	4	C	261.278	283.793	288.781	247.371	298.851	210.948
IPI:IPI00016339.4	RAB5C	Ras-related protein Rab-5C	1414	1	C	5.78109	6.8842	11.6414	2.65604	5.9639	6.0217
IPI:IPI00016387.4	PCF11	Pre-mRNA cleavage complex 2 protein Pcf11	1616	3	C	115.49	83.5953	137.314	135.135	81.4553	125.495
IPI:IPI00016405.1	OCIAD1	Isoform 1 of OCIA domain-containing protein 1	1797	5	C	109.792	144.984	120.19	107.986	249.847	95.9735
IPI:IPI00016532.3	C4orf27	UPF0609 protein C4orf27	1410	1	C	13.3914	14.9246	17.067	9.47053	17.4043	17.9551
IPI:IPI00016542.5	WDR76	WD repeat-containing protein 76	285	17	C	848.514	1017.78	907.847	839.509	877.3	1027.29
IPI:IPI00016572.1	SNRPG	Small nuclear ribonucleoprotein G	422	30	C	1384.06	1188.37	1158.21	1397.17	1140.48	1200.64
IPI:IPI00016576.3	GRHL2	Isoform 1 of Grainyhead-like protein 2 homolog	1293	8	C	409.369	369.088	407.651	394.295	351.583	374.037
IPI:IPI00016580.6	DSN1	Isoform 1 of Kinetochore-associated protein DSN1 homolog	762	6	C	307.884	324.52	327.696	262.426	289.913	320.531
IPI:IPI00016610.2	PCBP1	Poly(rC)-binding protein 1	298	32	C	528.635	632.107	597.856	537.518	658.058	526.055
IPI:IPI00016613.2	CSNK2A1	CSNK2A1 protein	1132	20	C	677.349	859.525	687.842	681.41	743.991	621.062
IPI:IPI00016621.7	AP2A2	Isoform 2 of AP-2 complex subunit alpha-2	486	3	C	118.43	114.4	125.917	100.818	112.905	112.82
IPI:IPI00016635.1	ZFP36L1	Butyrate response factor 1	1836	1	C	18.3398	24.2215	9.55563	24.79	21.3602	11.8761
IPI:IPI00016670.3	C11orf59	UPF0404 protein C11orf59	1901	1	C	9.42608	10.928	8.92339	11.3234	20.9142	10.5766
IPI:IPI00016676.1	TOMM20	Mitochondrial import receptor subunit TOM20 homolog	888	4	C	174.066	264.989	272.731	191.749	496.174	260.288
IPI:IPI00016699.4	MTFR1	Mitochondrial fission regulator 1	1866	2	C	56.0543	65.7794	67.1979	55.9759	69.674	54.3908
IPI:IPI00016725.2	GTF3C4	General transcription factor 3C polypeptide 4	1332	21	C	721.542	796.526	771.751	739.048	756.901	731.251
IPI:IPI00016746.1	CBFB	Isoform 1 of Core-binding factor subunit beta	1055	3	C	117.976	119.279	104.352	114.281	101.736	104.565
IPI:IPI00016801.1	GLUD1	Glutamate dehydrogenase 1, mitochondrial	497	14	C	490.939	885.178	603.737	435.456	528.895	473.339
IPI:IPI00016832.1	PSMA1	Isoform Short of Proteasome subunit alpha type-1	591	4	C	209.219	310.706	241.173	214.463	289.248	224.646
IPI:IPI00016890.4	IGSF3	immunoglobulin superfamily, member 3 isoform 1	1899	1	C	5.30127	7.50488	6.75584	3.33509	6.60964	5.37942
IPI:IPI00016928.2	CDX2	Homeobox protein CDX-2	1597	3	C	217.348	217.848	199.012	291.19	216.235	279.649
IPI:IPI00017093.1	PITX2	Isoform PTX2B of Pituitary homeobox 2	1911	1	C	36.3023	27.2748	32.6544	40.3925	34.3104	37.0189
IPI:IPI00017160.3	VTA1	Vacuolar protein sorting-associated protein VTA1 homolog	1984	2	C	16.1199	16.4168	19.5767	13.2168	11.3733	19.8644
IPI:IPI00017184.2	EHD1	EH domain-containing protein 1	982	3	C	34.3696	34.8984	36.0167	24.4016	33.4823	26.3703
IPI:IPI00017256.6	RSU1	Ras suppressor protein 1	1756	1	C	8.25888	10.5434	9.17578	6.75314	10.6803	8.06473
IPI:IPI00017289.3	SNRNP27	U4/U6.U5 small nuclear ribonucleoprotein 27 kDa protein	1277	7	C	264.438	301.807	274.673	279.054	320.586	262.252
IPI:IPI00017292.1	CTNNB1	Isoform 1 of Catenin beta-1	88	32	C	1492.96	1611.16	1482.15	1240.26	2106.76	1293.93
IPI:IPI00017297.1	MATR3	Matrin-3	613	265	C	11338.8	11197.8	11155.4	12591.9	11254.8	10684.6
IPI:IPI00017299.4	BMI1	Polycomb complex protein BMI-1	931	15	C	1000.82	1064.34	983.25	1148.8	932.834	957.052
IPI:IPI00017303.1	MSH2	DNA mismatch repair protein Msh2	575	15	C	845.799	894.58	891.62	887.547	1035.48	888.603
IPI:IPI00017334.1	PHB	Prohibitin	79	15	C	909.894	961.56	670.866	874.622	1396.96	785.826
IPI:IPI00017339.1	SF3B4	Splicing factor 3B subunit 4	1058	26	C	1338.69	1077.88	1062.39	1344.3	1237.92	1255.59
IPI:IPI00017341.3	SF3A2	SF3A2 protein (Fragment)	1137	58	C	3055.6	2418.73	2455.08	3236.58	2986.28	3037.57
IPI:IPI00017367.6	RDX	Radixin, isoform CRA_a	297	35	C	2199.5	2009.35	2049.61	1825.47	1956.79	1877.37
IPI:IPI00017373.1	RPA3	Replication protein A 14 kDa subunit	779	8	C	203.996	211.124	305.94	266.609	194.645	660.042
IPI:IPI00017376.2	SEC23B	Protein transport protein Sec23B	1396	2	C	63.4809	71.2192	72.9634	51.1129	70.1113	49.9418
IPI:IPI00017381.1	RFC4	Replication factor C subunit 4	467	34	C	956.197	1325.1	1098.17	929.563	1211.06	1074.41
IPI:IPI00017412.1	RFC2	Isoform 1 of Replication factor C subunit 2	666	17	C	566.208	856.02	628.476	527.751	795.223	622.256
IPI:IPI00017448.1	RPS21	40S ribosomal protein S21	202	4	C	290.55	312.937	315.802	249.883	294.772	297.443
IPI:IPI00017450.2	GTF2F1	General transcription factor IIF subunit 1	1635	1	C	5.84965	10.3107	5.22576	7.07371	8.70932	5.80706
IPI:IPI00017451.1	SF3A1	Splicing factor 3 subunit 1	689	179	C	8841.97	6935.89	7014.15	8699.75	8224.65	8306.63
IPI:IPI00017580.1	KIN	DNA/RNA-binding protein KIN17	410	20	C	1107.18	819.802	1033.58	1028.23	990.994	1057.19
IPI:IPI00017592.1	LETM1	LETM1 and EF-hand domain-containing protein 1, mitochondrial	1368	1	C	5.21902	5.06247	6.88996	4.73995	8.04703	7.0398
IPI:IPI00017596.3	MAPRE1	Microtubule-associated protein RP/EB family member 1	1567	4	C	250.229	246.994	252.651	182.071	207.721	209.206
IPI:IPI00017617.1	DDX5	Probable ATP-dependent RNA helicase DDX5	396	190	C	9742.02	11584.4	10942.6	9450.55	9999.27	9115.12
IPI:IPI00017669.5	SMARCE1	Isoform 1 of SWI/SNF-related matrix-associated actin-dependent regulator of chromatin subfamily E member 1	233	25	C	1061.96	1314.44	1211.29	1068.45	1121.28	967.6
IPI:IPI00017726.1	HSD17B10	Isoform 1 of 3-hydroxyacyl-CoA dehydrogenase type-2	1471	4	C	48.3258	46.6418	40.1431	35.3557	41.6238	31.6903
IPI:IPI00017746.2	BARD1	BRCA1-associated RING domain protein 1	769	1	C	59.826	74.3581	57.6998	90.6185	80.431	54.8514
IPI:IPI00017963.1	SNRPD2	Small nuclear ribonucleoprotein Sm D2	302	81	C	2915.89	2796.9	2709.81	3008.33	2827.54	2878.25
IPI:IPI00017964.1	SNRPD3	Small nuclear ribonucleoprotein Sm D3	1364	82	C	1713.72	1699.82	1676.35	1636.14	1742.65	1711.65
IPI:IPI00017991.4	KDM4D	Lysine-specific demethylase 4D	1848	2	C	22.7423	25.3617	28.3169	23.5676	27.7778	22.2241
IPI:IPI00018017.1	BRMS1	Breast cancer metastasis-suppressor 1	1718	3	C	33.2043	29.9008	36.6567	26.2399	30.6165	27.2828
IPI:IPI00018040.1	MED22	Isoform Surf5B of Mediator of RNA polymerase II transcription subunit 22	1820	3	C	34.0902	43.5121	46.7385	42.8333	44.4336	37.5973
IPI:IPI00018069.5	SS18	SSXT protein	1453	1	C	163.783	167.6	159.013	176.926	168.685	149.249
IPI:IPI00018098.4	PRPF38B	Isoform 1 of Pre-mRNA-splicing factor 38B	1824	3	C	98.7225	139.277	107.693	67.1349	116.645	107.029
IPI:IPI00018111.1	TAF7	Transcription initiation factor TFIID subunit 7	1385	1	C	56.3407	51.2851	57.8085	55.5562	56.9444	52.5912
IPI:IPI00018120.1	DAP3	28S ribosomal protein S29, mitochondrial	1232	6	C	266.181	287.138	273.058	267.731	320.037	216.862
IPI:IPI00018140.3	SYNCRIP	Isoform 1 of Heterogeneous nuclear ribonucleoprotein Q	204	161	C	6679.03	6637.06	6583.25	6847.82	6366.21	6168.12
IPI:IPI00018146.1	YWHAQ	14-3-3 protein theta	823	3	C	139.58	186.838	168.964	122.855	157.658	174.02
IPI:IPI00018192.2	WDR74	Isoform 1 of WD repeat-containing protein 74	977	16	C	464.476	489.991	510.832	463.771	466.869	482.088
IPI:IPI00018196.5	NLE1	Notchless protein homolog 1	1654	21	C	519.802	611.16	562.394	589.727	533.136	545.261
IPI:IPI00018214.1	MAX	Isoform 1 of Protein max	776	5	C	182.609	165.827	164.173	165.437	155.321	159.042
IPI:IPI00018240.8	SDAD1	Isoform 1 of Protein SDA1 homolog	1019	6	C	399.993	464.397	335.81	372.627	697.341	258.651
IPI:IPI00018274.1	EGFR	Isoform 1 of Epidermal growth factor receptor	1127	13	C	943.405	564.536	641.144	840.33	935.935	611.271
IPI:IPI00018288.1	POLR2C	DNA-directed RNA polymerase II subunit RPB3	865	31	C	828.398	1209.4	1032.77	906.114	1096.48	1040.04
IPI:IPI00018294.3	RLF	Zinc finger protein Rlf	260	14	C	374.659	488.231	401.124	334.721	614.932	651.761
IPI:IPI00018321.5	SETDB1	Isoform 1 of Histone-lysine N-methyltransferase SETDB1	1563	3	C	160.012	156.438	135.295	176.487	171.306	158.26
IPI:IPI00018349.5	MCM4	DNA replication licensing factor MCM4	375	28	C	1151.97	1056.35	1059.07	1178.31	1005.24	902.068
IPI:IPI00018350.3	MCM5	DNA replication licensing factor MCM5	880	25	C	753.572	705.057	795.315	792.011	714.045	673.746
IPI:IPI00018398.4	PSMC3	26S protease regulatory subunit 6A	1203	2	C	66.5131	117.545	89.7723	86.5946	120.577	84.5622
IPI:IPI00018404.4	TCEB3	elongin A	1622	1	C	2.87358	2.0894	5.4096	3.06711	2.24061	2.01556
IPI:IPI00018411.4	ZNF629	Zinc finger protein 629	131	4	C	92.3274	108.382	90.3707	92.5877	105.614	99.4002
IPI:IPI00018451.6	CIB1	Calcium and integrin-binding protein 1	1539	1	C	9.79649	9.00703	10.9316	13.3042	9.53693	10.7834
IPI:IPI00018465.1	CCT7	T-complex protein 1 subunit eta	528	5	C	207.322	234.066	225.646	198.121	215.007	204.814
IPI:IPI00018510.3	SPIN2A	Spindlin-2A	1507	3	C	51.9682	58.6429	58.494	57.9212	46.2401	67.8135
IPI:IPI00018522.4	PRMT1	HMT1 hnRNP methyltransferase-like 2 isoform 1	643	24	C	960.448	989.798	850.461	1004.28	921.369	727.515
IPI:IPI00018689.7	CENPQ	Centromere protein Q	638	18	C	717.974	618.123	725.338	699.388	611.077	687.802
IPI:IPI00018748.2	ZNF430	Zinc finger protein 430	131	2	C	119.863	169.193	185.896	171.779	178.959	207.518
IPI:IPI00018813.5	COPS2	Isoform 2 of COP9 signalosome complex subunit 2	1872	1	C	3.64819	5.21465	3.73592	4.69245	5.01756	3.02652
IPI:IPI00018837.5	PLEKHG6	Isoform 1 of Pleckstrin homology domain-containing family G member 6	743	1	C	7.84061	8.25818	5.59422	10.5003	8.82044	7.97414
IPI:IPI00018842.2	HMGN3	Isoform 1 of High mobility group nucleosome-binding domain-containing protein 3	245	10	C	422.179	689.686	578.314	428.538	478.174	606.329
IPI:IPI00018924.3	HMG20A	Isoform 1 of High mobility group protein 20A	1697	1	C	14.2516	12.7404	14.0373	13.7067	15.7861	13.1006
IPI:IPI00018955.1	ZNF174	Isoform 1 of Zinc finger protein 174	1201	7	C	383.501	279.502	289.463	418.697	361.948	419.187
IPI:IPI00019046.4	RBM22	Isoform 1 of Pre-mRNA-splicing factor RBM22	791	58	C	3731.61	3081.26	3101.99	3983.1	3509.81	3913.17
IPI:IPI00019195.2	RPP38	Ribonuclease P protein subunit p38	1807	3	C	229.107	284.768	204.763	236.647	254.592	202.43
IPI:IPI00019196.3	RPP30	Ribonuclease P protein subunit p30	1631	7	C	208.776	264.599	206.203	199.845	229.763	163.043
IPI:IPI00019205.1	C14orf4	Enhanced at puberty protein 1	1713	1	C	26.0497	22.6115	25.7925	25.5083	18.836	16.6321
IPI:IPI00019244.1	NOVA1	Isoform 1 of RNA-binding protein Nova-1	1556	3	C	46.7869	40.7415	43.3415	40.0091	38.4267	44.5854
IPI:IPI00019269.3	WDR61	WD repeat-containing protein 61	1257	4	C	99.7298	108.606	102.205	100.229	107.878	105.401
IPI:IPI00019270.1	TNKS2	Tankyrase-2	361	5	C	414.302	309.415	402.338	544.371	391.455	391.38
IPI:IPI00019318.1	PRR3	cDNA, FLJ95224, Homo sapiens proline rich 3 (PRR3), mRNA	450	4	C	246.282	304.651	260.83	293.888	247.162	241.413
IPI:IPI00019329.1	DYNLL1	Dynein light chain 1, cytoplasmic	953	18	C	781.535	819.474	866.748	844.894	834.074	839.916
IPI:IPI00019359.4	KRT9	Keratin, type I cytoskeletal 9	88	85	C	2210.71	1944.39	1968.5	1970.58	11577.9	2737.35
IPI:IPI00019376.7	2016-09-11	cDNA FLJ53374, highly similar to Septin-11	1709	6	C	407.59	429.533	462.613	315.443	434.55	344.64
IPI:IPI00019380.1	NCBP1	Nuclear cap-binding protein subunit 1	647	46	C	1527.94	1978.2	1650.95	1409.86	1622.5	1827.61
IPI:IPI00019385.3	SSR4	Translocon-associated protein subunit delta precursor	1340	1	C	82.5928	127.774	102.867	74.5404	212.498	75.5507
IPI:IPI00019451.3	C20orf20	MRG-binding protein	1793	5	C	36.6291	51.3466	44.4649	44.4113	39.5353	39.0552
IPI:IPI00019463.3	EIF2AK2	Interferon-induced, double-stranded RNA-activated protein kinase	938	9	C	329.16	615.888	367.341	323.492	387.761	331.641
IPI:IPI00019472.4	SLC1A5	Neutral amino acid transporter B(0)	1310	5	C	108.509	91.3416	116.299	101.822	196.97	97.2408
IPI:IPI00019488.1	IMP3	U3 small nucleolar ribonucleoprotein protein IMP3	732	41	C	1654.94	1645.5	1726.35	1651.68	1556.92	1698.08
IPI:IPI00019495.1	DYNLT1	Dynein light chain Tctex-type 1	1125	1	C	64.7643	71.6107	70.3427	63.2908	61.3467	67.799
IPI:IPI00019502.3	MYH9	Isoform 1 of Myosin-9	410	426	C	22589.6	18183.1	14017.5	19979.4	20774.9	17994.9
IPI:IPI00019520.2	ZNF192	Zinc finger protein 192	1192	3	C	6.637	10.3255	3.84511	7.00551	6.52479	6.09965
IPI:IPI00019551.1	PHLDA2	Pleckstrin homology-like domain family A member 2 (Fragment)	1857	1	C	36.3362	40.1839	37.0694	28.8639	40.8346	29.5788
IPI:IPI00019640.1	VRK1	Serine/threonine-protein kinase VRK1	80	27	C	1256.01	1463.25	1376.89	1011.04	1160.42	1132.53
IPI:IPI00019733.1	RAE1	mRNA export factor	672	65	C	2659.41	2431.97	2760.1	2860.58	2383.38	2540.93
IPI:IPI00019770.3	FAU	ubiquitin-like protein fubi and ribosomal protein S30 precursor	1402	6	C	507.391	572.699	513.533	474.069	502.486	494.742
IPI:IPI00019848.2	HCFC1	Isoform 1 of Host cell factor	836	54	C	2778.58	2696.65	2526.58	2935.08	2481.08	2438.69
IPI:IPI00019901.1	ADD1	Isoform 1 of Alpha-adducin	1927	1	C	8.56663	12.5127	9.47806	9.37667	7.23266	7.98816
IPI:IPI00019906.1	BSG	Isoform 2 of Basigin	1156	19	C	740.112	538.743	685.157	655.403	1062.53	654.991
IPI:IPI00019912.3	HSD17B4	Peroxisomal multifunctional enzyme type 2	1334	7	C	289.74	298.201	277.937	226.918	306.357	224.268
IPI:IPI00019962.3	C4orf43	UPF0534 protein C4orf43	1278	6	C	375.727	379.086	380.901	354.083	356.783	328.778
IPI:IPI00019971.4	STXBP2	cDNA FLJ54775, highly similar to Syntaxin-binding protein 2	73	11	C	404.416	318.742	367.31	480.58	427.044	423.599
IPI:IPI00019976.2	CCDC85B	Coiled-coil domain-containing protein 85B	1849	1	C	72.5298	66.1978	51.7092	86.1803	55.5329	47.8924
IPI:IPI00019997.1	LIN7C	Lin-7 homolog C	438	13	C	714.853	609.085	732.338	751.93	763.902	686.672
IPI:IPI00019999.2	RSBN1	round spermatid basic protein 1	958	7	C	192.401	215.87	226.782	194.661	181.265	174.617
IPI:IPI00020008.1	NEDD8	NEDD8	1183	5	C	313.762	347.106	336.678	321.953	341.7	391.799
IPI:IPI00020021.3	DEK	Protein DEK	1628	10	C	410.084	466.29	469.192	326.848	397.35	378.023
IPI:IPI00020037.1	USF2	Isoform USF2A of Upstream stimulatory factor 2	175	15	C	662.798	633.71	686.338	726.057	626.212	672.631
IPI:IPI00020042.2	PSMC4	Isoform 1 of 26S protease regulatory subunit 6B	1149	2	C	69.3825	95.374	82.8675	70.1977	101.88	70.8932
IPI:IPI00020050.5	DDX28	Probable ATP-dependent RNA helicase DDX28	1920	1	C	5.96299	7.59051	6.37053	7.01756	6.04609	6.6916
IPI:IPI00020075.4	ABHD10	Abhydrolase domain-containing protein 10, mitochondrial	506	15	C	920.66	1005.04	914.987	742.255	800.938	836.66
IPI:IPI00020127.1	RPA1	Replication protein A 70 kDa DNA-binding subunit	67	49	C	1563.02	1667.89	2278.49	1914.35	1509.53	4871.68
IPI:IPI00020128.2	UTP6	U3 small nucleolar RNA-associated protein 6 homolog	563	68	C	3530.28	3738.67	3824.89	3479.06	3577.65	3903.25
IPI:IPI00020194.1	TAF15	Isoform Short of TATA-binding protein-associated factor 2N	77	105	C	7159.21	4130.91	7089.56	7154.65	6145.49	7188.44
IPI:IPI00020368.1	ADARB1	Isoform 1 of Double-stranded RNA-specific editase 1	1538	3	C	115.512	149.485	151.292	120.674	123.241	137.361
IPI:IPI00020434.1	VPS72	Vacuolar protein sorting-associated protein 72 homolog	568	8	C	308.82	278.461	272.639	324.101	298.197	284.822
IPI:IPI00020435.1	SOX11	Transcription factor SOX-11	655	2	C	112.781	248.638	296.23	129.111	267.323	327.356
IPI:IPI00020530.1	ACOT13	Acyl-coenzyme A thioesterase 13	1683	1	C	64.5293	59.8124	61.8725	55.8302	57.3939	50.6408
IPI:IPI00020546.2	ASH1L	Probable histone-lysine N-methyltransferase ASH1L	1546	2	C	183.035	169.486	166.178	178.487	179.023	166.988
IPI:IPI00020599.1	CALR	Calreticulin	1401	8	C	572.414	625.131	624.701	525.647	1006.27	575.064
IPI:IPI00020602.1	CSNK2A2	Casein kinase II subunit alpha'	1132	3	C	63.7504	87.4611	72.19	70.8639	73.9398	63.3346
IPI:IPI00020683.4	DUSP11	dual specificity phosphatase 11	1614	8	C	344.118	356.638	314.898	320.066	398.37	285.951
IPI:IPI00020873.1	TBL1Y	F-box-like/WD repeat-containing protein TBL1Y	1182	1	C	16.2404	23.7659	17.3432	17.4189	16.8515	14.8514
IPI:IPI00020928.1	TFAM	Transcription factor A, mitochondrial	296	33	C	2475.54	2366.69	2424.55	2293.45	2440.81	2336.05
IPI:IPI00020956.1	HDGF	Hepatoma-derived growth factor	1005	3	C	129.377	151.732	135.976	92.4716	128.778	121.006
IPI:IPI00020991.2	CDKN2AIP	CDKN2A interacting protein	1806	2	C	158.694	194.512	172.349	144.942	162.781	133.589
IPI:IPI00021016.3	TSFM	Isoform 1 of Elongation factor Ts, mitochondrial	1431	3	C	191.367	207.977	206.589	134.618	179.882	154.37
IPI:IPI00021076.1	PKP4	Isoform Long of Plakophilin-4	1930	1	C	10.3447	12.2242	12.7625	11.074	10.1819	11.6085
IPI:IPI00021095.1	C21orf45	Protein Mis18-alpha	701	9	C	602.428	489.038	528.9	623.876	533.827	562.421
IPI:IPI00021146.1	PRPF18	Isoform 1 of Pre-mRNA-splicing factor 18	1423	1	C	26.5862	23.5612	31.2169	32.6547	31.5347	24.39
IPI:IPI00021167.3	PRKRA	Isoform 1 of Interferon-inducible double stranded RNA-dependent protein kinase activator A	1804	1	C	15.335	18.6773	14.2383	14.8076	12.9443	18.6422
IPI:IPI00021187.4	RUVBL1	Isoform 1 of RuvB-like 1	536	55	C	2475.41	2213.94	2100.84	2565.87	2473.18	2191.46
IPI:IPI00021248.1	PLK1	Serine/threonine-protein kinase PLK1	406	8	C	281.504	323.822	290.802	273.497	298.262	301.03
IPI:IPI00021263.3	YWHAZ	14-3-3 protein zeta/delta	823	15	C	434.862	618.581	536.794	453.12	526.739	636.904
IPI:IPI00021266.1	RPL23A	60S ribosomal protein L23a	1135	53	C	3352.48	3471.59	3406.12	3554.89	2999.89	3081.6
IPI:IPI00021267.2	EPHA2	Ephrin type-A receptor 2	1333	3	C	26.0772	20.8385	26.1269	23.8957	45.4763	23.4566
IPI:IPI00021290.5	ACLY	ATP-citrate synthase	303	6	C	311.991	243.762	318.837	247.966	197.687	249.077
IPI:IPI00021304.1	KRT2	Keratin, type II cytoskeletal 2 epidermal	223	40	C	1726.24	2208.08	1467.25	1500.97	1608.97	2107.95
IPI:IPI00021320.2	MEPCE	7SK snRNA methylphosphate capping enzyme	973	3	C	83.5557	67.1372	71.3317	96.3346	78.543	84.12
IPI:IPI00021327.3	GRB2	Isoform 1 of Growth factor receptor-bound protein 2	770	3	C	260.381	192.673	253.415	237.488	218.077	230.994
IPI:IPI00021363.2	KDM5A	Histone demethylase JARID1A	1559	6	C	153.841	196.669	143.047	150.857	148.525	120.572
IPI:IPI00021388.2	MED13	Mediator of RNA polymerase II transcription subunit 13	1757	1	C	8.15929	8.96453	12.1815	6.11787	7.2965	8.30727
IPI:IPI00021405.3	LMNA	Isoform A of Lamin-A/C	12	406	C	20676.5	18761.2	19629.2	20839.5	18574	19732.6
IPI:IPI00021417.3	SART1	U4/U6.U5 tri-snRNP-associated protein 1	609	88	C	3713.82	3417.19	3286.3	4158.89	3735.5	4052.63
IPI:IPI00021435.3	PSMC2	26S protease regulatory subunit 7	1281	2	C	48.3867	82.7972	62.4427	48.9619	83.9105	47.3279
IPI:IPI00021439.1	ACTB	Actin, cytoplasmic 1	367	120	C	1750.67	2260.01	2098.47	1824.28	2291.63	1988.41
IPI:IPI00021518.1	DDB2	Isoform 1 of DNA damage-binding protein 2	1914	1	C	40.6916	45.0425	35.7216	36.3907	39.3118	36.3688
IPI:IPI00021626.2	RBM42	Isoform 1 of RNA-binding protein 42	337	5	C	376.081	441.434	377.217	390.027	451.173	370.854
IPI:IPI00021634.3	KLC2	Kinesin light chain 2	952	4	C	112.22	90.4685	92.5523	105.24	110.248	104.94
IPI:IPI00021692.2	MBNL1	Isoform EXP42 of Muscleblind-like protein 1	127	23	C	1245.8	1459.92	1316.87	1485.75	1459.76	1222.69
IPI:IPI00021695.1	ATP2B1	Isoform D of Plasma membrane calcium-transporting ATPase 1	1106	6	C	242.568	253.719	281.909	243.233	362.15	222.045
IPI:IPI00021700.3	PCNA	Proliferating cell nuclear antigen	242	113	C	6636.74	9088.88	8559.27	6605.81	7422.09	8185.12
IPI:IPI00021808.3	HARS	Histidyl-tRNA synthetase, cytoplasmic	1543	3	C	148.074	170.014	153.558	133.376	142.173	138.426
IPI:IPI00021812.2	AHNAK	Neuroblast differentiation-associated protein AHNAK	209	57	C	2929.32	2476.86	3117.3	2879.69	2268.45	2494.17
IPI:IPI00021840.1	RPS6	40S ribosomal protein S6	969	38	C	2436.12	2169.46	2406.59	2553.52	2311.53	2335.14
IPI:IPI00021924.1	H1FX	Histone H1x	81	51	C	3394.24	3814.74	3583.59	3048.01	3474.58	3821.15
IPI:IPI00021983.1	NCSTN	Isoform 1 of Nicastrin	1805	1	C	4.24892	1.84483	4.63142	5.06485	6.04981	3.55104
IPI:IPI00022002.6	MRPS27	cDNA FLJ54536, highly similar to Mitochondrial 28S ribosomal protein S27	616	8	C	205.328	183.801	184.971	185.998	191.795	147.829
IPI:IPI00022018.1	DPM1	Dolichol-phosphate mannosyltransferase	1688	1	C	77.979	114.042	81.3576	64.6647	103.523	85.7519
IPI:IPI00022019.1	SAP30	Histone deacetylase complex subunit SAP30	705	7	C	149.315	161.828	155.118	138.193	142.48	139.118
IPI:IPI00022091.3	CDC16	Isoform 1 of Cell division cycle protein 16 homolog	1850	4	C	118.189	122.455	125.942	87.7018	127.262	92.0057
IPI:IPI00022145.6	NUCKS1	Isoform 1 of Nuclear ubiquitous casein and cyclin-dependent kinases substrate	1973	1	C	4.36768	6.0199	8.59781	4.04744	6.82808	7.69732
IPI:IPI00022164.3	ARHGEF12	Isoform 1 of Rho guanine nucleotide exchange factor 12	1306	1	C	8.19506	7.15793	8.11342	8.28994	10.578	7.69305
IPI:IPI00022202.3	SLC25A3	Isoform A of Phosphate carrier protein, mitochondrial	1346	6	C	420.428	614.433	502.555	371.64	818.073	482.501
IPI:IPI00022208.1	CEBPG	CCAAT/enhancer-binding protein gamma	686	7	C	401.62	405.818	353.861	443.551	370.384	378.852
IPI:IPI00022215.1	ADNP	Activity-dependent neuroprotector homeobox protein	784	134	C	6395.02	5875.16	5614.12	6821.72	5768.94	5845.94
IPI:IPI00022225.3	C19orf29	Isoform 2 of Uncharacterized protein C19orf29	2	27	C	1117.58	871.556	1135.23	1088.5	985.085	1168.73
IPI:IPI00022239.7	METAP1	Methionine aminopeptidase 1	806	26	C	1272.13	1281.86	620.472	1362.48	1181.58	639.967
IPI:IPI00022256.3	AP2M1	Isoform 1 of AP-2 complex subunit mu-1	736	7	C	663.65	632.171	690.591	571.651	617.9	585.283
IPI:IPI00022276.3	MRPS28	28S ribosomal protein S28, mitochondrial	371	1	C	81.5616	71.0741	74.2446	73.3359	70.1919	63.5857
IPI:IPI00022320.1	MRPL42	28S ribosomal protein L42, mitochondrial	1775	1	C	101.046	112.562	111.179	68.249	98.5948	71.3192
IPI:IPI00022334.1	OAT	Ornithine aminotransferase, mitochondrial	347	2	C	19.5813	19.4425	23.7948	20.8972	24.032	20.7825
IPI:IPI00022340.1	CDK2AP1	Cyclin-dependent kinase 2-associated protein 1	1199	3	C	190.858	198.113	179.057	230.492	148.637	223.75
IPI:IPI00022402.3	FAM32A	Protein FAM32A	1509	3	C	235.683	200.153	275.773	271.589	227.241	293.982
IPI:IPI00022403.1	MRPL13	39S ribosomal protein L13, mitochondrial	1695	4	C	113.522	126.959	152.179	107.642	134.045	102.51
IPI:IPI00022434.4	ALB	Putative uncharacterized protein ALB	1640	10	C	193.533	1705.05	377.207	222.415	236.727	321.996
IPI:IPI00022442.2	NDUFAB1	Acyl carrier protein, mitochondrial	1731	2	C	177.258	214.531	208.495	147.855	227.929	161.863
IPI:IPI00022460.2	ZNF592	Zinc finger protein 592	116	6	C	140.22	139.383	147.284	153.304	132.046	136.519
IPI:IPI00022462.2	TFRC	Transferrin receptor protein 1	1766	5	C	37.2694	34.0511	32.3968	43.4261	90.576	32.4506
IPI:IPI00022465.3	CIT	Isoform 1 of Citron Rho-interacting kinase	1698	1	C	67.9619	62.682	67.2254	68.6133	64.2569	60.6533
IPI:IPI00022613.4	NOP14	Isoform 1 of Nucleolar protein 14	652	91	C	4619.43	4653.41	5269.52	4823.66	5021.6	5335.97
IPI:IPI00022629.6	PRC1	Isoform 1 of Protein regulator of cytokinesis 1	106	7	C	464.67	445.079	410.767	399.868	465.027	408.051
IPI:IPI00022633.3	TNK1	Isoform 1 of Non-receptor tyrosine-protein kinase TNK1	1936	1	C	31.6345	43.9471	44.0895	31.1854	47.1457	32.0454
IPI:IPI00022694.3	PSMD4	Isoform Rpn10A of 26S proteasome non-ATPase regulatory subunit 4	1552	2	C	24.7237	38.6597	31.255	28.5954	40.5533	29.2306
IPI:IPI00022774.3	VCP	Transitional endoplasmic reticulum ATPase	307	15	C	799.924	1223.28	1129.33	858.188	938.142	796.468
IPI:IPI00022790.2	MFAP1	Microfibrillar-associated protein 1	71	56	C	2736.62	2478.31	2368.13	2910.92	2557.54	2814.3
IPI:IPI00022793.5	HADHB	Trifunctional enzyme subunit beta, mitochondrial	1746	2	C	114.861	129.218	126.718	120.705	154.704	104.549
IPI:IPI00022831.1	TBP	TATA-box-binding protein	1687	4	C	395.732	406.625	463.233	341.76	357.757	419.349
IPI:IPI00022959.1	PVRL3	Isoform 1 of Poliovirus receptor-related protein 3	1403	2	C	14.8448	11.9232	12.0985	16.7	23.6944	17.6888
IPI:IPI00022963.3	SYF2	Pre-mRNA-splicing factor SYF2	1153	21	C	1629.37	1077.93	1393.12	1630.31	1303.33	1667.49
IPI:IPI00023001.2	FAM162A	UPF0389 protein FAM162A	1354	2	C	85.026	116.039	100.5	86.7309	140.247	87.8238
IPI:IPI00023048.4	EEF1D	Elongation factor 1-delta	1514	8	C	283.085	344.278	285.635	249.832	345.028	272.351
IPI:IPI00023064.1	NDUFAF4	Protein HRPAP20	1589	1	C	3.78548	6.1355	4.93668	3.18424	6.51233	4.97001
IPI:IPI00023080.3	CRIPT	Cysteine-rich PDZ-binding protein	1617	1	C	93.6001	52.7166	65.563	91.3629	85.0318	76.3019
IPI:IPI00023086.3	MRPL15	39S ribosomal protein L15, mitochondrial	1103	3	C	59.9189	78.7475	79.1389	65.8161	86.6502	58.7333
IPI:IPI00023095.1	MLF2	Myeloid leukemia factor 2	1652	6	C	261.021	292.317	258.284	270.006	258.179	209.383
IPI:IPI00023122.1	PDLIM7	Isoform 1 of PDZ and LIM domain protein 7	925	3	C	128.118	146.926	210.892	102.166	122.498	165.656
IPI:IPI00023126.1	WDR46	WD repeat-containing protein 46	495	93	C	3886.52	3839.03	4036.29	3877.56	3553.99	3934.31
IPI:IPI00023177.4	CHAF1A	Isoform 1 of Chromatin assembly factor 1 subunit A	484	66	C	3500.99	3954.41	3975.42	3553.14	3510.39	3672.38
IPI:IPI00023322.1	DPF2	Zinc finger protein ubi-d4	747	23	C	403.848	495.152	467.191	473.122	431.973	375.088
IPI:IPI00023334.1	MRPL4	Isoform 1 of 39S ribosomal protein L4, mitochondrial	775	3	C	51.8789	53.8348	46.0079	59.7369	60.9566	54.7781
IPI:IPI00023339.2	CREBBP	CREB-binding protein	1764	3	C	19.8355	23.3826	17.4752	18.5957	21.5292	19.0225
IPI:IPI00023340.2	MYST3	Histone acetyltransferase MYST3	1063	22	C	951.656	880.931	809.149	1009.11	821.696	862.837
IPI:IPI00023344.2	SYMPK	Isoform 1 of Symplekin	92	24	C	778.75	858.872	774.24	660.105	1600.59	593.724
IPI:IPI00023359.1	MCAT	Isoform 1 of Malonyl CoA-acyl carrier protein transacylase, mitochondrial	1897	1	C	2.675e-06	4.82127e-05	0	0	1.46103	0
IPI:IPI00023461.2	MLLT4	Isoform 4 of Afadin	1815	2	C	30.3602	37.6054	33.0486	31.8951	30.8129	35.8796
IPI:IPI00023466.2	MLLT6	Protein AF-17	1737	7	C	251.897	220.449	191.703	273.028	228.509	200.118
IPI:IPI00023467.1	ELL	RNA polymerase II elongation factor ELL	786	8	C	214.368	308.945	246.161	241.068	313.484	230.939
IPI:IPI00023532.9	LOC26010	cDNA FLJ59751, weakly similar to Mus musculus spermatogenesis associated, serine-rich 2 (Spats2), mRNA	49	4	C	217.465	222.08	207.082	240.248	236.523	231.482
IPI:IPI00023591.1	PURA	Transcriptional activator protein Pur-alpha	1477	4	C	85.8959	91.6782	92.6071	81.8151	99.6601	79.595
IPI:IPI00023728.1	GGH	Gamma-glutamyl hydrolase	1102	2	C	275.084	287.6	289.859	199.683	262.651	225.851
IPI:IPI00023856.2	BRPF1	Peregrin	390	27	C	2042.02	1790.73	1747.26	2141.63	1741.73	1688.66
IPI:IPI00023860.1	NAP1L1	Nucleosome assembly protein 1-like 1	1808	3	C	58.7277	75.9079	97.4421	52.3004	67.7038	87.6787
IPI:IPI00023972.5	DDX47	Probable ATP-dependent RNA helicase DDX47	97	50	C	2500.84	2501.43	2395.13	2394.8	2305.84	2532.92
IPI:IPI00023975.1	POLR2K	DNA-directed RNA polymerases I, II, and III subunit RPABC4	876	10	C	258.426	368.306	305.834	281.692	331.521	280.452
IPI:IPI00024024.4	SFRS17A	Isoform 1 of Splicing factor, arginine/serine-rich 17A	514	18	C	1362.81	1339.92	1408.66	1439.68	1201.48	1241.73
IPI:IPI00024067.4	CLTC	Isoform 1 of Clathrin heavy chain 1	816	11	C	302.392	325.409	328.493	238.525	439.305	278.086
IPI:IPI00024097.3	TES	Isoform 1 of Testin	1207	6	C	299.38	398.096	1152.39	217.868	345.676	1037.36
IPI:IPI00024129.1	PPIC	Peptidyl-prolyl cis-trans isomerase C	601	1	C	11.0992	11.7834	13.6283	9.34609	10.7974	10.2577
IPI:IPI00024143.4	AAAS	Aladin	1336	3	C	197.215	212.876	182.811	158.865	435.825	188.412
IPI:IPI00024163.1	POLR3A	DNA-directed RNA polymerase III subunit RPC1	101	4	C	237.03	196.376	239.067	213.692	168.902	215.001
IPI:IPI00024167.1	ESF1	ESF1 homolog	272	156	C	7138.14	7002.46	7534.82	7269.95	6561.11	7288.68
IPI:IPI00024175.3	PSMA7	Isoform 1 of Proteasome subunit alpha type-7	1755	2	C	96.5921	150.239	114.172	100.117	128.985	107.276
IPI:IPI00024214.1	TERF2	Isoform 1 of Telomeric repeat-binding factor 2	1363	15	C	345.065	424.722	420.643	364.181	376.395	391.116
IPI:IPI00024255.2	GPKOW	G patch domain and KOW motifs-containing protein	1188	14	C	590.809	521.403	530.409	634.312	706.127	717.761
IPI:IPI00024279.4	HEATR1	HEAT repeat-containing protein 1	516	76	C	3577.7	4434.09	5016.28	3438.84	4163.22	5136.75
IPI:IPI00024320.1	RBM3	Putative RNA-binding protein 3	626	35	C	1508.01	1538.24	1481.57	1670.94	1524.05	1388.35
IPI:IPI00024364.2	TNPO1	transportin 1 isoform 1	416	2	C	90.8632	132.264	116.723	115.305	225.799	124.028
IPI:IPI00024417.1	HIP1R	Huntingtin-interacting protein 1-related protein	1923	1	C	0	2.66664	2.16543	1.72214	1.692	0
IPI:IPI00024502.2	UBQLN4	Ubiquilin-4	708	1	C	24.9905	23.1588	24.9853	35.5681	28.2929	26.0468
IPI:IPI00024523.2	DNAJB6	Isoform A of DnaJ homolog subfamily B member 6	665	8	C	240.552	252.198	231.113	230.314	255.2	199.089
IPI:IPI00024524.4	PNO1	RNA-binding protein PNO1	1093	28	C	1570.33	1457.03	1535.06	1450.94	1316.79	1642.01
IPI:IPI00024567.4	GLTSCR2	Glioma tumor suppressor candidate region gene 2 protein	1091	27	C	1643	1504.77	1436.31	1751.23	1656.09	1441.39
IPI:IPI00024579.1	RAD18	E3 ubiquitin-protein ligase RAD18	1146	31	C	1713.57	2193.39	2272.61	2139.62	2237.32	2451.76
IPI:IPI00024620.6	ENY2	Enhancer of yellow 2 transcription factor homolog	610	2	C	60.0119	66.3976	79.9604	98.3189	59.8829	138.977
IPI:IPI00024642.2	CCDC47	Isoform 1 of Coiled-coil domain-containing protein 47	1231	1	C	9.70387	13.5335	11.1048	10.6868	14.2254	8.83951
IPI:IPI00024650.1	SLC16A1	Monocarboxylate transporter 1	1285	1	C	26.8139	18.5402	32.3156	27.1721	47.5071	25.6315
IPI:IPI00024661.4	SEC24C	Protein transport protein Sec24C	1878	1	C	20.2945	20.744	28.2966	12.5793	17.9702	14.0295
IPI:IPI00024662.1	CBX5	Chromobox protein homolog 5	872	84	C	4163.77	3924.74	4106.68	3997.33	3922.06	4457.29
IPI:IPI00024698.1	PQBP1	Isoform 1 of Polyglutamine-binding protein 1	543	21	C	726.682	667.356	740.586	773.822	760.079	767.962
IPI:IPI00024705.1	GIPC1	PDZ domain-containing protein GIPC1	301	2	C	89.6921	123.009	108.327	94.5783	112.311	86.6245
IPI:IPI00024773.1	FARP1	Isoform 1 of FERM, RhoGEF and pleckstrin domain-containing protein 1	1877	1	C	20.1314	18.7988	19.9472	22.9784	27.0197	22.7226
IPI:IPI00024802.1	BTAF1	TATA-binding protein-associated factor 172	696	35	C	1316.42	1182.52	1400.29	1174.13	1303.67	1408.95
IPI:IPI00024871.1	CBFB	Isoform 2 of Core-binding factor subunit beta	1055	1	C	23.188	26.8221	23.1412	21.0508	21.5326	25.0875
IPI:IPI00024911.1	ERP29	Endoplasmic reticulum protein ERp29	744	11	C	667.396	739.864	728.741	480.121	633.677	585.857
IPI:IPI00024915.2	PRDX5	Isoform Mitochondrial of Peroxiredoxin-5, mitochondrial	1912	4	C	91.5728	93.0201	102.89	76.7066	108.501	123.749
IPI:IPI00024919.3	PRDX3	Thioredoxin-dependent peroxide reductase, mitochondrial	332	6	C	213.399	279.627	296.472	168.054	451.223	275.612
IPI:IPI00024920.1	ATP5D	ATP synthase subunit delta, mitochondrial	1536	1	C	52.3036	53.4004	56.5091	49.9066	79.3898	50.1191
IPI:IPI00024933.3	RPL12	Isoform 1 of 60S ribosomal protein L12	561	39	C	2149.9	1990.4	2038.27	2277.7	1807.19	1961.42
IPI:IPI00024976.5	TOMM22	Mitochondrial import receptor subunit TOM22 homolog	1768	1	C	12.2078	12.7468	12.6675	9.63409	23.8566	11.9048
IPI:IPI00025019.3	PSMB1	Proteasome subunit beta type-1	373	2	C	44.5882	62.8576	49.4948	53.8378	70.4203	49.3435
IPI:IPI00025039.1	FBL	rRNA 2'-O-methyltransferase fibrillarin	396	123	C	4647.7	3625.2	4504.36	4616.86	3951.6	4443.11
IPI:IPI00025057.2	ADAR	Isoform 2 of Double-stranded RNA-specific adenosine deaminase	114	294	C	13711	12925.6	14402.9	14373.8	12779.2	14018.2
IPI:IPI00025091.3	RPS11	40S ribosomal protein S11	870	17	C	1488.92	1334.12	1407.58	1416.2	1451.83	1496.84
IPI:IPI00025094.3	MYH16	cDNA: FLJ22037 fis, clone HEP08868 (Fragment)	847	2	C	298.404	266.819	252.918	234.345	255.011	218.017
IPI:IPI00025156.4	STUB1	Isoform 1 of STIP1 homology and U box-containing protein 1	1732	1	C	63.2358	63.4301	66.4689	52.6271	55.3166	61.7731
IPI:IPI00025158.2	STAG1	Cohesin subunit SA-1	589	59	C	3783.25	3150.05	3113.42	3123.87	2969.91	3586.37
IPI:IPI00025174.2	SDCCAG10	Isoform 1 of Peptidyl-prolyl cis-trans isomerase SDCCAG10	1609	8	C	174.193	144.646	144.801	221.068	194.207	233.557
IPI:IPI00025176.1	SMNDC1	Survival of motor neuron-related-splicing factor 30	481	30	C	1305.55	856.404	889.785	1231.77	1122.48	1110.45
IPI:IPI00025178.3	BCAS2	Pre-mRNA-splicing factor SPF27	1109	34	C	1192.55	982.409	1127.95	1277.38	1161.97	1342.66
IPI:IPI00025252.1	PDIA3	Protein disulfide-isomerase A3	1018	15	C	442.877	409.243	981.632	286.984	527.83	756.323
IPI:IPI00025329.1	RPL19	60S ribosomal protein L19	845	14	C	1081.95	862.841	804.364	925.717	1013.43	776.823
IPI:IPI00025347.4	EMG1	Probable ribosome biogenesis protein NEP1	382	49	C	1284.02	1251.11	1380.27	1390.82	1300.4	1384.83
IPI:IPI00025366.4	CS	Citrate synthase, mitochondrial	838	19	C	998.415	1118.84	1079.96	798.583	954.975	789.672
IPI:IPI00025491.1	EIF4A1;SNORA67	Eukaryotic initiation factor 4A-I	455	4	C	343.699	352.608	367.351	372.287	408.826	379.694
IPI:IPI00025512.2	HSPB1	Heat shock protein beta-1	703	5	C	160.975	438.961	307.806	114.293	277.071	215.722
IPI:IPI00025616.1	POLD2	DNA polymerase delta subunit 2	1963	1	C	28.2524	33.7868	29.5574	28.5446	34.7368	30.2331
IPI:IPI00025646.5	ACTR8	Actin-related protein 8	858	1	C	9.121	8.12584	7.83082	8.97683	10.211	8.3062
IPI:IPI00025702.3	PRDM15	PR domain zinc finger protein 15	1280	7	C	418.217	413.962	368.888	369.892	362.801	320.562
IPI:IPI00025717.1	MTX2	Metaxin-2	1916	1	C	0	1.89316	2.76716	2.6496	4.15298	2.45071
IPI:IPI00025753.1	DSG1	Desmoglein-1	1588	1	C	6.96721	5.75175	3.89197	6.4341	12.3942	6.83691
IPI:IPI00025786.1	BCL7A	Isoform 2 of B-cell CLL/lymphoma 7 protein family member A	1642	1	C	77.6298	80.932	89.8766	66.009	72.9479	69.5714
IPI:IPI00025796.3	NDUFS3	NADH dehydrogenase [ubiquinone] iron-sulfur protein 3, mitochondrial	1935	1	C	5.47395	5.25235	2.83963	3.05523	6.95762	1.88327
IPI:IPI00025807.2	SP3	Isoform 1 of Transcription factor Sp3	1557	8	C	86.6839	100.714	93.6232	99.7145	96.8654	86.5268
IPI:IPI00025815.2	TARDBP	TDP43	518	57	C	2624.86	2577.85	2656.6	2695.67	2548.38	2295.38
IPI:IPI00025849.1	LOC723972;ANP32A	Acidic leucine-rich nuclear phosphoprotein 32 family member A	972	1	C	15.2838	21.0298	20.6021	12.8339	14.63	18.0338
IPI:IPI00025874.2	RPN1	Dolichyl-diphosphooligosaccharide--protein glycosyltransferase subunit 1 precursor	1534	1	C	7.98737	12.502	11.166	10.2422	24.568	9.37859
IPI:IPI00026054.1	MAPKAPK2	Isoform 1 of MAP kinase-activated protein kinase 2	717	3	C	86.1427	72.0384	84.0254	86.5889	70.7946	77.6625
IPI:IPI00026087.1	BANF1	Barrier-to-autointegration factor	909	34	C	1370.12	1193.34	1908.05	2150.44	1350.83	2080.26
IPI:IPI00026089.3	SF3B1	Splicing factor 3B subunit 1	64	274	C	13292	11636.4	10571.3	12089	12401.9	12826.4
IPI:IPI00026167.5	NHP2L1	NHP2-like protein 1	179	33	C	1883.4	1633.62	1910.41	2483.92	1542.71	2584.69
IPI:IPI00026182.5	CAPZA2	F-actin-capping protein subunit alpha-2	1143	6	C	137.549	127.839	117.053	132.629	154.451	134.067
IPI:IPI00026202.1	RPL18A	60S ribosomal protein L18a	425	27	C	1456.9	1605.21	1328.31	1320.48	1707.68	1311.12
IPI:IPI00026215.1	FEN1	Flap endonuclease 1	1124	24	C	1168.46	1428.72	1423.07	956.289	1117.88	1108.68
IPI:IPI00026219.4	CPSF1	Cleavage and polyadenylation specificity factor subunit 1	257	46	C	2367.46	2512.82	2562.51	2415.86	2492.61	2191.91
IPI:IPI00026230.1	RPL36AP37;HNRNPH2	Heterogeneous nuclear ribonucleoprotein H2	646	99	C	1786.14	1825.68	1886.28	1869	1866.88	1761.52
IPI:IPI00026233.5	CCDC71	Coiled-coil domain-containing protein 71	711	4	C	149.583	129.614	172.235	136.226	147.944	174.869
IPI:IPI00026245.1	NHLH1	Helix-loop-helix protein 1	1650	1	C	51.7535	45.5162	48.2219	54.4045	41.4266	56.2961
IPI:IPI00026268.3	GNB1	Guanine nucleotide-binding protein G(I)/G(S)/G(T) subunit beta-1	170	6	C	194.002	152.518	147.621	240.94	340.063	192.408
IPI:IPI00026271.5	RPS14	40S ribosomal protein S14	221	44	C	1360.67	1180.81	1278.93	1491.32	1206.18	1312.71
IPI:IPI00026272.2	HIST1H2AB;HIST1H2AE;HIST1H2AL;HIST1H2AG;HIST1H2AJ;HIST1H2AK;HIST1H2AI;HIST1H2AM	Histone H2A type 1-B/E	385	254	C	8712.97	8797.82	10096.6	9183.96	7019.32	10410.2
IPI:IPI00026276.2	ZNF593	zinc finger protein 593	1985	1	C	139.25	142.333	115.505	152.793	105.78	106.194
IPI:IPI00026302.3	RPL31	60S ribosomal protein L31	1245	26	C	979.18	973.695	857.35	955.576	900.18	830.438
IPI:IPI00026307.1	CDC40	Pre-mRNA-processing factor 17	955	84	C	3711.91	2847.64	3280.99	3753.07	3413.1	3919.14
IPI:IPI00026317.3	ZBTB7A	Zinc finger and BTB domain-containing protein 7A	1710	4	C	92.7932	106.525	131.71	94.6054	125.836	141.322
IPI:IPI00026328.3	TXNDC12	Thioredoxin domain-containing protein 12	1564	1	C	41.8629	45.4195	40.0052	33.3217	71.0202	40.689
IPI:IPI00026445.3	POLR1B	Isoform 2 of DNA-directed RNA polymerase I subunit RPA2	1659	3	C	84.946	87.6331	96.4965	74.5819	79.5453	88.8443
IPI:IPI00026496.3	NPM3	Nucleoplasmin-3	1743	5	C	364.585	500.882	387.752	446.409	499.568	496.852
IPI:IPI00026497.4	PARP2	Isoform 1 of Poly [ADP-ribose] polymerase 2	259	25	C	538.696	1151.76	950.147	618.682	1484.23	2684.97
IPI:IPI00026519.1	PPIF	Peptidyl-prolyl cis-trans isomerase, mitochondrial	230	23	C	1074.85	1134.2	1169.72	810.052	888.89	1005.61
IPI:IPI00026559.1	USF1	Upstream stimulatory factor 1	175	4	C	169.513	172.803	157.776	195.911	173.499	149.788
IPI:IPI00026569.3	HLA-A	HLA class I histocompatibility antigen, A-1 alpha chain	679	8	C	183.829	184.638	208.346	176.66	411.005	171.18
IPI:IPI00026570.2	COX7A2	Cytochrome c oxidase polypeptide 7A2, mitochondrial	1675	1	C	4.94626	7.7812	6.76129	5.70172	4.67738	5.63628
IPI:IPI00026606.2	SURF6	Surfeit locus protein 6	688	23	C	1712.41	1637.67	1814.42	1941.46	1776.38	1794.16
IPI:IPI00026625.1	NUP155	Isoform 1 of Nuclear pore complex protein Nup155	374	69	C	2820.15	2657.33	2884.52	2587.04	2682.52	2801.34
IPI:IPI00026670.3	TCEB2	Transcription elongation factor B polypeptide 2	1291	6	C	479.842	614.818	542.975	484.183	539.933	467.636
IPI:IPI00026689.4	CDC2	Putative uncharacterized protein DKFZp686L20222	543	11	C	389.147	482.259	468.393	308.349	384.723	354.896
IPI:IPI00026781.2	FASN	Fatty acid synthase	1696	1	C	3.60278	7.98738	5.71634	3.01775	3.89693	4.95666
IPI:IPI00026791.1	CDK8	Isoform 1 of Cell division protein kinase 8	1012	1	C	36.5962	44.4717	45.5394	34.2777	39.8509	37.6818
IPI:IPI00026848.3	LRPAP1	Alpha-2-macroglobulin receptor-associated protein	1218	5	C	247.337	259.858	249.696	193.972	232.577	195.294
IPI:IPI00026940.2	NUP50	Nucleoporin 50 kDa	190	53	C	1755.01	1611.06	1818.66	1897.46	1545.2	1724.74
IPI:IPI00026952.1	PKP3	Plakophilin-3	134	13	C	410.471	478.133	568.861	295.07	391.082	407.758
IPI:IPI00026957.1	WBP4	WW domain-binding protein 4	1166	4	C	109.724	105.765	101.739	131.938	103.064	140.405
IPI:IPI00026970.4	SUPT16H	FACT complex subunit SPT16	100	287	C	15446.7	14257.2	13367.3	14559	14637.9	15354.8
IPI:IPI00026993.1	RNF2	E3 ubiquitin-protein ligase RING2	1155	25	C	1457.03	1614.54	1404.69	1630.44	1448.73	1454.67
IPI:IPI00027096.2	MRPL19	39S ribosomal protein L19, mitochondrial	1372	2	C	69.9709	67.899	76.9695	64.2938	64.9205	51.146
IPI:IPI00027107.5	TUFM	Tu translation elongation factor, mitochondrial precursor	236	24	C	1040.37	1146.72	1169.99	948.469	1252.01	969.818
IPI:IPI00027142.2	POP7	Ribonuclease P protein subunit p20	1417	1	C	43.5617	53.099	41.1451	55.5889	54.064	38.5861
IPI:IPI00027151.4	ZNF189	Isoform 1 of Zinc finger protein 189	131	3	C	54.927	51.7435	53.7429	69.9177	70.5483	65.7601
IPI:IPI00027192.6	PLOD1	cDNA, FLJ79184, highly similar to Procollagen-lysine, 2-oxoglutarate 5-dioxygenase 1	1367	5	C	161.817	251.72	187.602	156.773	211.388	168.789
IPI:IPI00027230.3	HSP90B1	Endoplasmin	1169	4	C	143.355	162.394	154.313	124.669	302.078	152.944
IPI:IPI00027233.3	SCO1	Protein SCO1 homolog, mitochondrial	1760	1	C	47.4106	47.6536	44.3739	41.0824	56.341	39.2751
IPI:IPI00027252.6	PHB2	Prohibitin-2	443	12	C	602.088	597.677	449.154	596.771	938.853	505.115
IPI:IPI00027270.1	RPL26	60S ribosomal protein L26	618	2	C	208.533	209.591	198.459	206.444	218.362	189.973
IPI:IPI00027280.2	TOP2B	Isoform Beta-2 of DNA topoisomerase 2-beta	366	194	C	11620.7	9931.66	10643.7	11179.8	9831.87	11573.9
IPI:IPI00027285.1	SNRPB	Isoform SM-B' of Small nuclear ribonucleoprotein-associated proteins B and B'	859	25	C	1616.99	1499.61	1711.26	1524.51	1643.88	1616.6
IPI:IPI00027350.3	PRDX2	Peroxiredoxin-2	198	16	C	664.247	149.498	1213.02	548.244	209.297	1060.93
IPI:IPI00027415.2	DHX36	Isoform 1 of Probable ATP-dependent RNA helicase DHX36	749	30	C	926.304	1250.7	1013.87	839.752	980.426	858.076
IPI:IPI00027438.2	FLOT1	Flotillin-1	681	9	C	441.744	409.134	458.485	427.272	491.817	430.451
IPI:IPI00027445.1	HARS2	Probable histidyl-tRNA synthetase, mitochondrial	1543	1	C	15.2894	21.1161	15.5483	13.5439	16.0855	11.4309
IPI:IPI00027462.1	S100A9	Protein S100-A9	1023	2	C	130.651	112.147	103.368	113.163	118.265	141.016
IPI:IPI00027493.1	LOC442497;SLC3A2	4F2 cell-surface antigen heavy chain	214	34	C	1046.02	979.282	1165.92	1117.43	2075.18	983.67
IPI:IPI00027497.5	GPI	Glucose-6-phosphate isomerase	1611	6	C	94.385	100.293	104.232	73.7261	91.6069	88.1681
IPI:IPI00027505.2	ITGAV	Isoform 1 of Integrin alpha-V	1891	1	C	27.7728	28.3791	33.3347	30.0306	42.6321	28.156
IPI:IPI00027547.2	DCD	Dermcidin	904	2	C	125.126	124.249	111.893	131.931	140.071	216.133
IPI:IPI00027626.3	CCT6A	T-complex protein 1 subunit zeta	586	4	C	194.32	264.521	244.715	172.356	232.213	188.268
IPI:IPI00027693.4	SP140L	SP140 nuclear body protein-like	1080	7	C	317.244	269.876	299.946	350.974	285.967	310.337
IPI:IPI00027713.1	CREB1	Isoform CREB-A of Cyclic AMP-responsive element-binding protein 1	1566	11	C	654.784	804.683	692.19	687.533	592.97	667.41
IPI:IPI00027776.6	FECH	Ferrochelatase, mitochondrial	1674	2	C	32.2185	35.9919	31.368	29.5158	36.8381	27.5007
IPI:IPI00027798.1	FAM103A1	Protein FAM103A1	1819	2	C	0	9.02507	3.63937	2.14116	7.12307	2.31398
IPI:IPI00027808.1	POLR2B	DNA-directed RNA polymerase II subunit RPB2	408	184	C	5332.92	7929.23	6302.02	5519.43	6749.33	6513.14
IPI:IPI00027828.4	POU2F1	Isoform 1 of POU domain, class 2, transcription factor 1	1854	1	C	1.80454	3.04867	3.32752	3.21194	2.71217	3.53852
IPI:IPI00027831.1	GRWD1	Glutamate-rich WD repeat-containing protein 1	183	24	C	915.03	963.141	782.483	953.687	875.132	739.178
IPI:IPI00027834.3	HNRNPL	Heterogeneous nuclear ribonucleoprotein L	469	427	C	10563.9	10801.2	11069.7	11060.1	10298.2	10334.5
IPI:IPI00027838.1	RBM4B	RNA-binding protein 4B	76	3	C	182.797	155.87	145.085	196.528	150.419	160.853
IPI:IPI00027898.3	C21orf70	Isoform A of Uncharacterized protein C21orf70	757	28	C	1123.83	1181.27	1365.39	1317.32	1216.19	1371.64
IPI:IPI00027988.1	CTCF	Transcriptional repressor CTCF	850	75	C	2841.51	2975.17	2805.55	3181.49	2604.52	2982.06
IPI:IPI00028005.1	NUP107	Nuclear pore complex protein Nup107	142	50	C	2173.06	1946.84	2280.58	2033.63	2079.7	2243.14
IPI:IPI00028031.2	ACADVL	cDNA FLJ56425, highly similar to Very-long-chain specific acyl-CoAdehydrogenase, mitochondrial	530	13	C	683.284	768.647	748.397	542.39	702.46	577.759
IPI:IPI00028061.5	CLK1	Isoform Long of Dual specificity protein kinase CLK1	1258	7	C	339.216	320.059	374.954	315.935	355.787	311.281
IPI:IPI00028071.3	CLK2	Isoform Long of Dual specificity protein kinase CLK2	1489	3	C	231.714	227.425	258.383	216.174	203.496	192.204
IPI:IPI00028091.3	ACTR3	Actin-related protein 3	1052	17	C	729.141	723.084	797.144	688.608	756.398	699.89
IPI:IPI00028109.1	DPY30	Protein dpy-30 homolog	690	4	C	350.512	322.723	297.007	430.023	269.964	323.479
IPI:IPI00028122.1	PSIP1	Isoform 1 of PC4 and SFRS1-interacting protein	797	44	C	1846.36	2275.72	1900.18	1724.56	1724.06	1718.32
IPI:IPI00028275.2	CKAP5	Isoform 1 of Cytoskeleton-associated protein 5	1457	1	C	6.11864	5.12738	6.286	2.0903	5.61705	4.81406
IPI:IPI00028579.3	TAF6	Isoform 1 of Transcription initiation factor TFIID subunit 6	1303	7	C	251.813	274.21	258.072	293.331	280.33	280.773
IPI:IPI00028618.2	MGMT	O-6-methylguanine-DNA methyltransferase	1345	1	C	11.3986	13.7301	9.07427	11.1152	13.377	7.19417
IPI:IPI00028635.4	RPN2	Ribophorin II, isoform CRA_d	1792	1	C	0	0	0	0	0	0
IPI:IPI00028828.4	ZNF202	Isoform Beta of Zinc finger protein 202	1485	1	C	18.7219	17.6497	19.8566	20.3797	17.8909	12.3156
IPI:IPI00028912.2	VEZF1	zinc finger protein 161	1725	1	C	44.596	35.5701	35.1797	28.8894	36.59	25.9785
IPI:IPI00028931.2	DSG2	Desmoglein-2	1436	12	C	362.871	410.546	405.987	332.116	1086.53	361.392
IPI:IPI00028954.1	MCM3AP	80 kDa MCM3-associated protein	1558	9	C	345.572	321.446	350.892	367.676	369.605	353.997
IPI:IPI00028955.4	BOP1	Ribosome biogenesis protein BOP1	817	42	C	1588.52	1646.13	1788.46	1656.85	1636.03	1821.16
IPI:IPI00028980.2	URB2	Unhealthy ribosome biogenesis protein 2 homolog	186	36	C	1988.86	2299.51	2180.47	2024.31	1897.27	2228.9
IPI:IPI00029056.2	SEPHS1	Selenide, water dikinase 1	1283	2	C	33.4488	28.5439	35.6385	27.3621	28.1972	30.6438
IPI:IPI00029081.3	LIG3	ligase III, DNA, ATP-dependent isoform alpha precursor	164	14	C	457.759	1170.28	730.818	378.58	491.56	464.648
IPI:IPI00029095.1	TFDP1	Transcription factor Dp-1	1945	2	C	130.209	119.444	141.635	148.124	132.552	137.392
IPI:IPI00029114.1	ICT1	Immature colon carcinoma transcript 1 protein	1684	1	C	53.7698	57.669	60.8587	44.5844	53.948	51.1084
IPI:IPI00029159.5	MRE11A	cDNA FLJ38069 fis, clone CTONG2015434, highly similar to DOUBLE-STRAND BREAK REPAIR PROTEIN MRE11A	905	3	C	44.7643	46.8856	52.9592	42.3543	51.3618	43.2895
IPI:IPI00029264.3	CYC1	Cytochrome c1, heme protein, mitochondrial	1434	5	C	305.783	291.74	302.445	291.904	491.905	279.228
IPI:IPI00029266.1	SNRPE	Small nuclear ribonucleoprotein E	1420	39	C	937.078	936.732	976.495	894.102	934.381	941.902
IPI:IPI00029267.1	SNRPB2	U2 small nuclear ribonucleoprotein B''	896	29	C	1965.7	1370.72	1534.54	1965.73	1834.21	1811.58
IPI:IPI00029400.2	ZRANB2	Isoform 1 of Zinc finger Ran-binding domain-containing protein 2	804	8	C	469.66	365.309	380.663	453.571	443.274	434.871
IPI:IPI00029422.1	KIF20A	Kinesin-like protein KIF20A	269	35	C	1170.92	1192.25	1102.64	1432.14	1210.93	1171.35
IPI:IPI00029484.1	ZMYM3	Isoform 1 of Zinc finger MYM-type protein 3	131	36	C	1619.43	1703.98	1356.82	1622.93	1892.03	1328.17
IPI:IPI00029513.1	NOL10	Isoform 1 of Nucleolar protein 10	364	102	C	4662.7	4455.8	5007.92	4824.61	4422.1	5040.19
IPI:IPI00029557.3	GRPEL1	GrpE protein homolog 1, mitochondrial	1014	1	C	45.2965	41.6112	48.7982	24.9127	55.7495	42.4199
IPI:IPI00029623.1	PSMA6	Proteasome subunit alpha type-6	1568	3	C	92.1748	139.217	105.725	92.4719	136.083	96.745
IPI:IPI00029628.1	RCN2	Reticulocalbin-2	1621	5	C	43.9179	48.2572	57.3956	48.7718	54.1122	50.2219
IPI:IPI00029629.3	TRIM25	Tripartite motif-containing protein 25	1638	4	C	181.937	186.657	199.376	156.977	166.076	163.21
IPI:IPI00029631.1	ERH	Enhancer of rudimentary homolog	225	31	C	1703.71	1403.64	1614.86	1755.82	1480.92	1387.98
IPI:IPI00029665.8	MMAB	Cob(I)yrinic acid a,c-diamide adenosyltransferase, mitochondrial	1479	3	C	115.222	119.761	132.176	99.5416	99.692	94.7378
IPI:IPI00029695.2	SMARCB1	Isoform A of SWI/SNF-related matrix-associated actin-dependent regulator of chromatin subfamily B member 1	738	14	C	435.625	547.085	493.277	452.977	474.973	424.451
IPI:IPI00029697.3	EXOSC9	Isoform 2 of Exosome complex exonuclease RRP45	668	25	C	1149.58	1213.4	1009.52	1236.12	1129.09	1061.74
IPI:IPI00029728.3	ERCC2	TFIIH basal transcription factor complex helicase subunit	1292	4	C	149.651	163.15	181.325	228.081	178.493	181.212
IPI:IPI00029731.8	RPL35A	60S ribosomal protein L35a	418	16	C	1400.01	1370.02	1218.67	1394.22	1552.36	1199.72
IPI:IPI00029737.1	ACSL4	Isoform Long of Long-chain-fatty-acid--CoA ligase 4	1965	1	C	7.87165	6.02753	9.01737	9.23647	12.9124	7.73261
IPI:IPI00029744.1	SSBP1	Single-stranded DNA-binding protein, mitochondrial	1083	50	C	1964.4	1619.75	1947.53	1888.91	1849.34	2044.58
IPI:IPI00029750.1	RPS24	Isoform 1 of 40S ribosomal protein S24	1834	15	C	382.745	342.001	384.336	408.853	359.628	427.276
IPI:IPI00029764.1	SF3A3	Splicing factor 3A subunit 3	724	122	C	6217.15	5328.25	5139.08	6405.38	6104.71	6032.84
IPI:IPI00029778.3	TP53BP1	Isoform 1 of Tumor suppressor p53-binding protein 1	21	63	C	1077.48	1970.77	2694.13	1402.97	2079.28	2687.16
IPI:IPI00029810.1	MND1	Meiotic nuclear division protein 1 homolog	1549	1	C	9.84887	7.0885	9.05907	11.2186	11.143	9.78242
IPI:IPI00029822.4	SMARCA4	SWI/SNF-related matrix-associated actin-dependent regulator of chromatin a4 isoform D	436	40	C	2473.6	3052.08	2739.28	2417.25	2582.6	2343.99
IPI:IPI00030075.1	FGL2	Fibroleukin	1344	1	C	208.637	169.156	186.655	202.397	169.063	183.776
IPI:IPI00030098.5	FAM50A	Protein FAM50A	1411	6	C	385.572	333.119	431.34	426.128	372.518	458.102
IPI:IPI00030131.3	TMPO	Isoform Beta of Lamina-associated polypeptide 2, isoforms beta/gamma	527	34	C	1042.48	1009.92	1058.29	988.066	1537.86	971.675
IPI:IPI00030177.2	RBPJ	Isoform APCR-2 of Recombining binding protein suppressor of hairless	949	11	C	617.026	634.392	636.04	691.954	607.626	612.16
IPI:IPI00030179.3	RPL7;RPL7P32	60S ribosomal protein L7	1134	22	C	929.316	1453.44	1019.17	851.578	1157.11	958.036
IPI:IPI00030227.1	EGR1	Early growth response protein 1	577	1	C	39.1236	47.4321	37.8774	39.0048	37.5773	36.6685
IPI:IPI00030243.1	PSME3	Isoform 1 of Proteasome activator complex subunit 3	216	6	C	351.423	404.888	354.52	359.477	361.246	301.177
IPI:IPI00030247.1	CCNT1	Cyclin-T1	1777	2	C	123.815	112.51	108.066	124.094	107.624	120.593
IPI:IPI00030274.4	CCDC55	Coiled-coil domain-containing protein 55	1265	5	C	324.148	215.131	280.884	318.085	297.566	391.446
IPI:IPI00030288.2	DHX35	Probable ATP-dependent RNA helicase DHX35	546	13	C	482.294	430.977	534.355	475.078	434.666	497.861
IPI:IPI00030320.4	DDX6	Probable ATP-dependent RNA helicase DDX6	1040	10	C	328.445	429.95	356.236	303.884	420.488	303.841
IPI:IPI00030334.1	PCGF6	Polycomb group ring finger 6 isoform a	1832	6	C	760.163	626.176	818.424	1011.12	735.231	821.941
IPI:IPI00030351.2	DLG1	Isoform 1 of Disks large homolog 1	552	6	C	265.045	260.64	298.581	262.424	289.926	265.53
IPI:IPI00030363.1	ACAT1	Acetyl-CoA acetyltransferase, mitochondrial	943	14	C	690.574	594.592	750.61	560.358	590.82	518.91
IPI:IPI00030364.1	TAF10	Transcription initiation factor TFIID subunit 10	1351	1	C	126.324	30.7675	38.3498	52.3195	50.1602	39.0707
IPI:IPI00030383.1	PPP1R8	Isoform Alpha of Nuclear inhibitor of protein phosphatase 1	1151	13	C	405.636	407.128	299.668	404.403	449.9	354.814
IPI:IPI00030384.4	FAM175A	BRCA1-A complex subunit Abraxas	515	1	C	67.3693	113.96	85.4507	108.968	126.315	99.0992
IPI:IPI00030408.2	MPHOSPH8	Isoform 1 of M-phase phosphoprotein 8	398	54	C	2870.06	2622.22	2717.45	2838.41	2423	2680.78
IPI:IPI00030481.3	MED10	Mediator of RNA polymerase II transcription subunit 10	1733	3	C	15.1337	14.202	18.482	17.7033	13.6946	16.9621
IPI:IPI00030820.2	MRPL47	Isoform 1 of 39S ribosomal protein L47, mitochondrial	1459	1	C	44.2412	52.5739	60.0392	40.2426	49.7355	47.176
IPI:IPI00030851.3	SEC24B	SEC24B protein	1933	1	C	4.74016	4.6127	6.09871	2.84127	4.1565	4.51123
IPI:IPI00030919.3	MAPKSP1	Mitogen-activated protein kinase scaffold protein 1	1210	2	C	32.0361	27.4076	24.3266	60.3636	55.3063	33.8942
IPI:IPI00030929.4	MYL9	myosin regulatory light chain 9 isoform b	790	13	C	401.734	387.932	323.326	389.099	417.497	390.094
IPI:IPI00031015.1	SLBP	Histone RNA hairpin-binding protein	1715	1	C	65.9892	83.4257	66.9032	76.5249	82.1064	78.924
IPI:IPI00031018.2	MAFK	V-maf musculoaponeurotic fibrosarcoma oncogene homolog K (Fragment)	270	4	C	108.059	119.759	120.802	127.875	115.692	146.17
IPI:IPI00031107.1	HSDL2	Isoform 2 of Hydroxysteroid dehydrogenase-like protein 2	1637	1	C	17.8223	10.7446	13.5534	9.48098	15.0316	7.40006
IPI:IPI00031397.3	ACSL3	Long-chain-fatty-acid--CoA ligase 3	1583	1	C	7.04405	7.82727	5.74253	4.09059	13.6495	5.29781
IPI:IPI00031461.2	GDI2	cDNA FLJ60299, highly similar to Rab GDP dissociation inhibitor beta	1198	2	C	44.6404	46.0639	43.4139	24.0054	42.1699	39.3392
IPI:IPI00031479.1	PDIA5	Protein disulfide-isomerase A5	1433	3	C	175.357	199.269	143.9	146.498	177.778	125.351
IPI:IPI00031485.1	MRP63	Ribosomal protein 63, mitochondrial	1350	1	C	64.423	72.6767	73.3212	53.1484	70.4577	47.6615
IPI:IPI00031508.1	DHX8	ATP-dependent RNA helicase DHX8	611	83	C	4234.89	3532.7	4269.42	4369.96	3742.38	4542.08
IPI:IPI00031514.1	RFC5	Replication factor C subunit 5	573	14	C	633.88	871.896	651.967	548.507	763.487	674.33
IPI:IPI00031517.1	MCM6	DNA replication licensing factor MCM6	932	27	C	1363.5	1194.45	1230.57	1391.23	1181.38	1101.76
IPI:IPI00031519.3	DNMT1	Isoform 1 of DNA (cytosine-5)-methyltransferase 1	173	126	C	4933.62	6179.33	6110.46	5130.21	6165.03	5733.65
IPI:IPI00031521.1	RFC3	Replication factor C subunit 3	477	16	C	756.956	1093.17	879.17	662.265	1037.57	839.071
IPI:IPI00031522.2	HADHA	Trifunctional enzyme subunit alpha, mitochondrial	1066	4	C	25.212	24.9201	31.2502	18.5392	38.322	17.4471
IPI:IPI00031526.3	C19orf43	Uncharacterized protein C19orf43	1140	6	C	408.046	502.86	438.331	382.071	386.648	413.977
IPI:IPI00031527.1	MIS12	Protein MIS12 homolog	1442	3	C	64.1669	78.5899	79.1479	67.1622	71.6138	79.9316
IPI:IPI00031554.1	DDX50	ATP-dependent RNA helicase DDX50	156	47	C	3040.12	2669.52	3147.4	3228.16	2977.77	3102.87
IPI:IPI00031556.7	U2AF2	Isoform 1 of Splicing factor U2AF 65 kDa subunit	324	51	C	1961.08	2779.34	2271.34	2025.48	2425.47	1965.8
IPI:IPI00031563.4	DDA1	DET1- and DDB1-associated protein 1	1773	1	C	107.464	101.508	125.474	117.575	129.556	101.276
IPI:IPI00031566.3	CENPM	Isoform 1 of Centromere protein M	783	2	C	104.362	97.1128	106	100.38	99.1327	116.003
IPI:IPI00031581.5	MORG1	Mitogen-activated protein kinase organizer 1	828	3	C	117.489	73.8233	115.963	109.517	89.4138	106.674
IPI:IPI00031589.4	ZNF354A	Zinc finger protein 354A	1574	5	C	155.478	214.569	249.163	194.688	159.4	194.549
IPI:IPI00031612.3	UTP23	Isoform 1 of rRNA-processing protein UTP23 homolog	659	35	C	1736.51	1490.78	1658.77	1858.68	1413.41	1743.51
IPI:IPI00031614.2	GINS4	Isoform 1 of DNA replication complex GINS protein SLD5	819	9	C	294.355	242.023	235.902	305.716	254.97	192.059
IPI:IPI00031615.3	LLPH	Protein LLP homolog	911	40	C	2363.05	1882.39	1937.42	2432.45	2001.99	2042.03
IPI:IPI00031627.3	POLR2A	DNA-directed RNA polymerase II subunit RPB1	264	280	C	11840.9	16503.5	13650.8	11920.5	14809.7	13451.6
IPI:IPI00031633.4	OBFC2B	Isoform 1 of Oligonucleotide/oligosaccharide-binding fold-containing protein 2B	966	4	C	138.6	372.403	182.979	132.827	333.709	171.462
IPI:IPI00031650.3	NUDT16L1	Isoform 1 of Protein syndesmos	875	18	C	481.219	592.68	596.605	498.67	523.892	503.124
IPI:IPI00031651.1	C7orf50	Uncharacterized protein C7orf50	238	6	C	182.824	219.655	177.729	205.466	194.504	174.428
IPI:IPI00031653.8	BRMS1L	Breast cancer metastasis-suppressor 1-like protein	1719	1	C	5.57919	6.27531	5.62277	7.46052	5.57995	4.6506
IPI:IPI00031661.1	NOC4L	Nucleolar complex protein 4 homolog	271	43	C	1381.32	1442.85	1703.8	1514.06	1580.25	1730.98
IPI:IPI00031679.2	C3orf26	Uncharacterized protein C3orf26	637	13	C	1268.92	1227.58	1130.53	1179.49	1076.35	1127.82
IPI:IPI00031681.1	CDK2	Cell division protein kinase 2	543	10	C	303.11	390.277	337.093	278.602	304.083	292.831
IPI:IPI00031691.1	RPL9	60S ribosomal protein L9	1214	19	C	1556.62	1645.74	1530.96	1518.2	1393.57	1464.19
IPI:IPI00031698.4	C2orf49	Ashwin	1633	1	C	23.4936	23.4813	21.8584	18.6804	23.2983	29.0101
IPI:IPI00031752.1	RNF6	RING finger protein 6	1833	1	C	26.585	27.4018	20.8555	32.4213	25.4843	21.9677
IPI:IPI00031801.4	CSDA	Isoform 1 of DNA-binding protein A	363	13	C	555.052	676.88	597.041	628.929	610.933	491.068
IPI:IPI00031812.3	YBX1	Nuclease-sensitive element-binding protein 1	363	29	C	335.241	405.866	377.427	405.394	375.976	304.589
IPI:IPI00031960.2	POLR1A	DNA-directed RNA polymerase I subunit RPA1	101	14	C	449.721	444.296	461.46	358.582	386.917	430.323
IPI:IPI00032003.1	EMD	Emerin	1517	1	C	6.91495	7.63509	7.51397	3.90606	12.1697	8.04337
IPI:IPI00032069.1	NFATC1	Isoform C-alpha of Nuclear factor of activated T-cells, cytoplasmic 1	1399	4	C	48.511	35.3713	53.5876	45.2055	31.0451	47.667
IPI:IPI00032140.4	SERPINH1	Serpin H1	812	13	C	392.212	334.359	321.091	382.493	391.983	286.415
IPI:IPI00032214.1	BRD1	Bromodomain-containing protein 1	390	55	C	2965.35	2561.01	2619.33	3010.86	2481.31	2600.65
IPI:IPI00032304.2	PLS1	Plastin-1	636	11	C	548.922	789.667	728.947	509.376	687.634	584.219
IPI:IPI00032342.4	TRIP12	TRIP12 protein	227	28	C	1399.16	1761.89	1521.77	1271.13	1568.94	1537.04
IPI:IPI00032355.3	PUM1	Pumilio homolog 1 (Drosophila), isoform CRA_c	1341	3	C	157.627	188.656	146.04	112.084	202.38	116.683
IPI:IPI00032358.4	POM121C	Nuclear envelope pore membrane protein POM 121C	1299	8	C	289.547	280.366	290.75	271.626	378.282	274.13
IPI:IPI00032406.1	DNAJA2	DnaJ homolog subfamily A member 2	1200	7	C	212.723	302.792	297.82	199.901	257.801	224.561
IPI:IPI00032423.2	DDX52	Probable ATP-dependent RNA helicase DDX52	860	32	C	1363.46	1411.83	1465.39	1187.03	1350.88	1560.55
IPI:IPI00032439.1	POLR1D	Isoform 1 of DNA-directed RNA polymerases I and III subunit RPAC2	1503	1	C	83.9912	72.664	78.7612	81.3059	72.0309	80.8965
IPI:IPI00032460.3	LSM2	U6 snRNA-associated Sm-like protein LSm2	1095	28	C	1053.32	950.952	936.404	1107.83	1047.83	1059.06
IPI:IPI00032473.1	PPIL3	Isoform 2 of Peptidyl-prolyl cis-trans isomerase-like 3	974	6	C	232.491	154.052	208.301	254.633	216.995	272.911
IPI:IPI00032491.1	LEMD3	Inner nuclear membrane protein Man1	1987	2	C	149.026	140.623	150.734	137.271	209.89	142.117
IPI:IPI00032533.3	WDR18	WD repeat-containing protein 18	999	22	C	1448.19	1297.07	1414.3	1434.14	1507.29	1389.75
IPI:IPI00032563.3	ZNF281	Zinc finger protein 281	1812	3	C	26.1426	43.7464	34.4529	29.1641	33.199	22.7169
IPI:IPI00032597.2	RBMX2	RNA-binding motif protein, X-linked 2	669	14	C	542.556	687.222	657.849	597.059	631.266	649.829
IPI:IPI00032635.1	LSM14B	Isoform 1 of Protein LSM14 homolog B	1746	2	C	49.9622	51.9603	49.8395	48.2167	57.7685	40.3594
IPI:IPI00032780.2	MED29	Intersex-like	1286	2	C	90.2983	74.6423	98.5653	99.2693	92.2681	77.4776
IPI:IPI00032791.4	POP4	Ribonuclease P protein subunit p29	873	2	C	37.5651	56.4779	34.2469	38.7978	48.6859	35.0507
IPI:IPI00032799.3	-	37 kDa protein	483	35	C	980.429	944.28	1001.71	1012.91	946.605	987.929
IPI:IPI00032823.1	EXOSC1	3'-5' exoribonuclease CSL4 homolog	985	12	C	584.92	591.703	497.6	615.05	559.738	473.842
IPI:IPI00032827.1	SF3B14	Pre-mRNA branch site protein p14	1500	30	C	1097.89	954.262	902.747	1334.51	1006.24	1246.08
IPI:IPI00032849.2	NOP16	Nucleolar protein 16	619	46	C	1817.77	1688.22	1585.28	2064.57	1652.42	1691.84
IPI:IPI00032853.1	NOP10	H/ACA ribonucleoprotein complex subunit 3	222	20	C	965.852	611.292	901.406	832.373	771.637	812.829
IPI:IPI00032881.2	MRPS23	28S ribosomal protein S23, mitochondrial	1314	5	C	273.419	273.857	253.351	277.334	236.646	193.192
IPI:IPI00032955.1	RNF114	Isoform 1 of RING finger protein 114	1791	1	C	18.3615	94.6853	38.8407	15.3607	23.9779	26.8732
IPI:IPI00032957.1	UBE2I	SUMO-conjugating enzyme UBC9	914	25	C	1592.09	1372.32	1653.37	2063.7	1412	1609.82
IPI:IPI00032958.3	ANLN	Isoform 2 of Actin-binding protein anillin	284	3	C	193.301	175.42	188.925	166.291	177.399	147.193
IPI:IPI00032995.1	LANCL2	LanC-like protein 2	1941	2	C	59.6072	72.6475	62.864	54.048	58.6945	57.9136
IPI:IPI00033008.1	FOS	Proto-oncogene protein c-fos	1239	5	C	43.0189	69.4832	71.6363	49.6991	49.8273	56.3235
IPI:IPI00033022.2	DNM2	Isoform 1 of Dynamin-2	1383	4	C	124.968	121.623	118.286	82.1395	133.015	94.9404
IPI:IPI00033025.8	2016-09-07	Isoform 1 of Septin-7	1709	6	C	67.738	80.1221	62.5135	68.6981	82.1098	68.9941
IPI:IPI00033030.2	ADRM1	Proteasomal ubiquitin receptor ADRM1	628	2	C	51.6431	93.2134	60.3016	56.9894	88.5105	56.9188
IPI:IPI00033034.1	DLST;DLSTP	Alpha-ketoglutarate dehydrogenase complex dihydrolipoyl succinyltransferase	492	1	C	53.6995	75.1951	51.043	49.9511	81.2511	51.1639
IPI:IPI00033054.5	CTDSPL2	Isoform 1 of CTD small phosphatase-like protein 2	761	39	C	1726.54	1655.87	1758.27	1545.43	1524.08	1723.87
IPI:IPI00033153.1	NXF1	Nuclear RNA export factor 1	485	54	C	2493.13	3520.96	3225.71	2408.7	2212.44	2428.4
IPI:IPI00033488.2	ZNF121	Zinc finger protein 121	131	4	C	275.099	279.026	297.774	331.46	329.304	304.051
IPI:IPI00033494.3	MYL12B	Myosin regulatory light chain 12B	790	20	C	1005.71	824.176	694.356	911.029	922.109	824.349
IPI:IPI00033546.3	MED4	Mediator complex subunit 4	1117	4	C	150.648	169.889	170.194	163.758	151.836	144.736
IPI:IPI00033561.3	RNPS1	Isoform 1 of RNA-binding protein with serine-rich domain 1	951	58	C	2033.28	1885.89	2013	2044.5	1629.82	2000.54
IPI:IPI00033892.3	GZF1	GDNF-inducible zinc finger protein 1	767	7	C	596.654	611.749	589.498	596.506	539.905	561.612
IPI:IPI00034015.1	CUGBP1	Isoform 1 of CUG-BP- and ETR-3-like factor 1	87	11	C	682.769	781.804	834.281	679.734	813.833	700.945
IPI:IPI00034048.2	EHF	Isoform 2 of ETS homologous factor	69	1	C	19.222	23.8854	16.6378	15.5093	22.8153	18.2469
IPI:IPI00034049.1	UPF1	Isoform 1 of Regulator of nonsense transcripts 1	387	6	C	180.551	169.96	174.511	204.771	174.117	162.541
IPI:IPI00034099.4	ESRP2	Isoform 2 of Epithelial splicing regulatory protein 2	646	18	C	939.546	1296.34	1161.87	940.649	1072.1	828.705
IPI:IPI00036742.6	KIAA1429	Isoform 1 of Protein virilizer homolog	840	33	C	1296.69	1661.03	1818.43	1277.97	1277.68	1497.57
IPI:IPI00037599.3	TFCP2	Isoform 1 of Alpha-globin transcription factor CP2	649	5	C	51.3938	62.5094	62.1103	39.4479	58.4487	43.8854
IPI:IPI00037619.4	RPL39P5	Putative 60S ribosomal protein L39-like 5	1835	2	C	61.3723	44.3648	70.6908	66.4057	48.785	33.5747
IPI:IPI00041325.1	NHP2	H/ACA ribonucleoprotein complex subunit 2	1448	22	C	505.548	381.665	505.346	555.424	479.752	509.14
IPI:IPI00043494.6	ZNF48	Zinc finger protein 48	135	6	C	263.846	225.003	226.306	296.433	265.224	271.814
IPI:IPI00043565.3	ZNF830	Zinc finger protein 830	782	10	C	371.891	317.226	298.055	452.305	402.695	451.049
IPI:IPI00043990.3	DDX31	Isoform 1 of Probable ATP-dependent RNA helicase DDX31	587	47	C	1858.98	1927.82	1599.21	1736.68	1718.64	1731.88
IPI:IPI00044681.1	UHRF2	Isoform 1 of E3 ubiquitin-protein ligase UHRF2	509	15	C	704.151	890.174	483.29	778.689	754.52	502.396
IPI:IPI00044751.5	KIF20B	Isoform 1 of M-phase phosphoprotein 1	1318	8	C	214.856	237.364	206.535	201.479	215.916	171.388
IPI:IPI00044960.1	RSRC1	Isoform 2 of Arginine/serine-rich coiled-coil protein 1	197	5	C	233.265	246.778	213.278	225.023	253.115	253.482
IPI:IPI00045207.2	NACC1	Nucleus accumbens-associated protein 1	1708	4	C	41.8042	75.1946	59.6885	37.9554	47.6798	39.8584
IPI:IPI00045423.1	PARD3	Isoform 7 of Partitioning defective 3 homolog	1758	1	C	13.0774	11.487	12.5926	8.99739	12.7022	11.1322
IPI:IPI00045550.4	PPP1R9B	protein phosphatase 1, regulatory subunit 9B	265	6	C	195.86	436.294	319.799	171.857	309.18	178.534
IPI:IPI00045732.1	ZNF70	Zinc finger protein 70	1669	1	C	3.5e-06	6.3079e-05	0	0	1.93651	2.51738
IPI:IPI00045764.3	TMEM209	Isoform 1 of Transmembrane protein 209	1692	4	C	121.067	134.536	134.394	125.533	196.784	187.817
IPI:IPI00045914.1	SPEN	Msx2-interacting protein	31	127	C	7614.37	6676.64	7162.65	7950.95	6853.43	7216.82
IPI:IPI00045946.4	YME1L1	Isoform 1 of ATP-dependent metalloprotease YME1L1	1506	3	C	11.0636	12.2814	11.8422	11.9455	14.218	14.0016
IPI:IPI00051243.3	SFMBT1	Isoform 2 of Scm-like with four MBT domains protein 1	1956	1	C	18.3445	21.9266	19.5323	18.8193	24.6443	15.095
IPI:IPI00054042.1	GTF2I	Isoform 1 of General transcription factor II-I	376	33	C	2216.3	2330.38	2270.37	2156.18	2278.25	1817.12
IPI:IPI00055405.3	ALKBH2	Alpha-ketoglutarate-dependent dioxygenase alkB homolog 2	235	3	C	99.2867	103.221	98.6106	92.1358	101.381	94.3711
IPI:IPI00055954.4	WDR43	WD repeat-containing protein 43	946	78	C	3301.87	3259.97	3693.4	3292.34	3190.35	3664.8
IPI:IPI00056318.3	GTF3C6	General transcription factor 3C polypeptide 6	1179	3	C	61.0537	71.3856	72.2523	63.5911	67.3878	63.26
IPI:IPI00056416.1	LSM10	U7 snRNA-associated Sm-like protein LSm10	1992	1	C	4.67432	3.00618	4.20662	4.25431	6.53087	4.04401
IPI:IPI00056494.5	RPL36AL	60S ribosomal protein L36a-like	1069	9	C	538.709	436.983	395.569	462.551	448.466	395.421
IPI:IPI00056880.7	ZNF787	Zinc finger protein 787	694	3	C	262.033	222.629	248.089	271.853	225.12	245.371
IPI:IPI00057097.3	DNTTIP1	Deoxynucleotidyltransferase terminal-interacting protein 1	811	3	C	44.0358	55.3899	48.5784	38.5047	43.3123	38.2076
IPI:IPI00059292.3	MAGOHB	Protein mago nashi homolog 2	1152	69	C	3937.72	3484.53	4066.11	4112.77	3174.52	3582.52
IPI:IPI00059366.4	H2AFY	H2A histone family, member Y isoform 2	130	147	C	6476.8	6282.26	6122.15	6087.25	5794.13	6782.4
IPI:IPI00059925.3	ZFC3H1	Isoform 3 of Zinc finger C3H1 domain-containing protein	1907	1	C	69.7286	83.7369	68.9204	63.0117	66.9377	59.1129
IPI:IPI00060181.1	EFHD2	EF-hand domain-containing protein D2	936	7	C	354.84	867.97	662.588	331.945	629.036	414.014
IPI:IPI00060270.4	ZNF524	Zinc finger protein 524	328	3	C	438.219	414.641	311.959	566.185	459.394	644.093
IPI:IPI00060379.1	INTS12	Integrator complex subunit 12	564	9	C	269.74	893.051	348.191	286.861	915.118	326.359
IPI:IPI00060627.2	CCDC124	Coiled-coil domain-containing protein 124	56	5	C	206.662	221.306	220.886	164.634	180.286	194.503
IPI:IPI00061108.3	MRRFP;MRRF	Isoform 1 of Ribosome-recycling factor, mitochondrial	1533	4	C	402.437	378.539	404.066	312.659	361.309	326.925
IPI:IPI00061178.1	CCBL2	kynurenine aminotransferase III isoform 3	450	218	C	9455.15	7456.71	8566.05	10183.8	8486.48	9516.21
IPI:IPI00061245.4	MRPS10	28S ribosomal protein S10, mitochondrial	1027	1	C	32.1759	32.6653	35.9766	31.378	38.391	28.825
IPI:IPI00061354.5	BAZ2B	Isoform 2 of Bromodomain adjacent to zinc finger domain protein 2B	96	2	C	137.374	125.785	116.107	116.743	127.104	108.899
IPI:IPI00061523.4	THAP11	THAP domain-containing protein 11	967	2	C	99.0206	105.363	106.909	92.608	97.887	90.1218
IPI:IPI00061525.3	GNPNAT1	Glucosamine 6-phosphate N-acetyltransferase	1957	3	C	40.9366	45.1461	39.8714	36.9259	42.0386	45.8919
IPI:IPI00061531.4	MRPL53	39S ribosomal protein L53, mitochondrial	1906	1	C	67.2122	90.7117	81.0522	67.761	71.294	70.8296
IPI:IPI00061680.1	CCDC101	SAGA-associated factor 29 homolog	554	3	C	56.1363	65.0371	69.2385	68.9924	74.9877	57.1281
IPI:IPI00061989.3	CDCA5	Sororin	997	19	C	1058.17	966.614	1095.6	1037.78	850.154	1013.57
IPI:IPI00062037.1	DYNLL2	Dynein light chain 2, cytoplasmic	953	11	C	800.007	801.395	880.189	812.597	807.674	769.03
IPI:IPI00062040.1	WDR89	WD repeat-containing protein 89	878	18	C	785.761	763.261	655.633	851.911	690.475	697.451
IPI:IPI00062344.5	BCKDK	Branched chain ketoacid dehydrogenase kinase, isoform CRA_a	1094	1	C	30.3696	44.7942	37.3418	21.9447	32.9991	31.7127
IPI:IPI00062599.3	-	71 kDa protein	58	17	C	1097.76	1357.98	1241.91	1097.58	1133.52	977.152
IPI:IPI00063181.4	CDKN2AIPNL	Isoform 1 of CDKN2AIP N-terminal-like protein	1813	1	C	42.3588	53.72	47.5168	46.647	50.5537	39.0493
IPI:IPI00063213.1	MED30	Mediator of RNA polymerase II transcription subunit 30	1547	2	C	60.04	73.737	76.521	77.7159	55.9852	72.0104
IPI:IPI00063219.1	NAF1	H/ACA ribonucleoprotein complex non-core subunit NAF1	930	1	C	31.0025	66.5217	39.3262	27.1703	51.0929	26.3516
IPI:IPI00063404.8	CPSF3L	Isoform 1 of Integrator complex subunit 11	1447	17	C	520.49	1644.45	702.693	496.283	1459	656.422
IPI:IPI00063650.3	ELOF1	Elongation factor 1 homolog	1780	2	C	44.7662	114.335	66.1667	69.5963	109.976	82.1285
IPI:IPI00063673.1	ISY1;RAB43	Isoform 2 of Pre-mRNA-splicing factor ISY1 homolog	1021	29	C	1748.83	1268.83	1490.8	1712.18	1533.19	1806.76
IPI:IPI00063729.4	THOC3	THO complex subunit 3	1655	10	C	653.314	685.956	549.507	661.407	721.657	533.325
IPI:IPI00063800.1	ZNF496	Zinc finger protein 496	1315	3	C	38.6523	33.9593	36.2034	49.8417	38.8586	39.616
IPI:IPI00064212.2	ZNF828	Zinc finger protein 828	131	64	C	3909.79	3816.53	3720.3	4079.75	3353.74	3596.16
IPI:IPI00064328.3	PRMT5	protein arginine methyltransferase 5 isoform b	1961	1	C	2.92127	2.11204	2.73824	4.20416	2.92909	2.08884
IPI:IPI00064474.4	ZC3H10	Zinc finger CCCH domain-containing protein 10	1788	4	C	51.1889	68.2586	63.5671	62.5323	52.9594	59.7784
IPI:IPI00064931.3	EP400	Isoform 2 of E1A-binding protein p400	614	9	C	239.011	275.394	233.889	224.627	255.812	232.967
IPI:IPI00065313.2	TAF8	Isoform 2 of Transcription initiation factor TFIID subunit 8	1924	1	C	18.3987	20.8546	21.0551	20.3513	18.5579	13.7976
IPI:IPI00065390.1	ZNF597	Zinc finger protein 597	131	8	C	310.964	307.595	288.362	327.52	301.436	289.618
IPI:IPI00069084.2	TRRAP	Isoform 1 of Transformation/transcription domain-associated protein	1024	10	C	323.881	437.112	335.623	283.658	424.49	380.512
IPI:IPI00069309.5	LRWD1	Leucine-rich repeat and WD repeat-containing protein 1	680	13	C	417.919	423.93	449.481	392.225	405.323	402.281
IPI:IPI00069694.3	GTF2IRD1	Isoform 1 of General transcription factor II-I repeat domain-containing protein 1	1724	1	C	7.7216	10.6356	11.2868	7.94804	11.3164	7.01188
IPI:IPI00069734.2	ZMAT2	Zinc finger matrin-type protein 2	940	17	C	1363.71	1116.68	1105.69	1353.6	1204.43	1250.34
IPI:IPI00069750.2	PUF60	Isoform 1 of Poly(U)-binding-splicing factor PUF60	713	45	C	1048.62	1383.33	1255.55	979.324	1090.27	944.583
IPI:IPI00069817.2	BAZ1B	Isoform 1 of Tyrosine-protein kinase BAZ1B	329	304	C	15446.5	16331.5	16616.7	14240.2	16807	17069.7
IPI:IPI00070809.2	CDC2L2	Isoform SV1 of PITSLRE serine/threonine-protein kinase CDC2L2	1297	5	C	144.614	193.797	156.146	132.249	168.368	163.157
IPI:IPI00071318.1	LUC7L	Isoform 1 of Putative RNA-binding protein Luc7-like 1	231	7	C	262.905	372.509	369.107	277.812	247.563	271.641
IPI:IPI00071697.1	NFYC	Isoform 3 of Nuclear transcription factor Y subunit gamma	123	9	C	326.221	341.275	367.175	344.605	351.681	369.627
IPI:IPI00071824.3	CKAP2	Isoform 1 of Cytoskeleton-associated protein 2	780	3	C	149.169	158.057	177.597	165.223	153.281	160.362
IPI:IPI00072541.4	PCID2	Isoform 3 of PCI domain-containing protein 2	40	8	C	474.18	594.053	606.21	567.063	623.455	684.006
IPI:IPI00073602.1	EXOSC6	Exosome complex exonuclease MTR3	384	28	C	993.816	1014	851.605	1040.56	923.358	827.701
IPI:IPI00073713.3	MSI2	Isoform 1 of RNA-binding protein Musashi homolog 2	1312	14	C	454.973	474.212	467.231	434.018	455.122	412.72
IPI:IPI00073779.1	MRPS35	Isoform 1 of 28S ribosomal protein S35, mitochondrial	1796	4	C	89.3715	74.8679	81.8287	75.6427	82.6336	64.5794
IPI:IPI00074020.3	CENPK	Centromere protein K	1523	4	C	189.858	165.814	184.252	184.931	159.863	174.416
IPI:IPI00074893.1	ZNF512B	Zinc finger protein 512B	1136	1	C	13.0357	13.3845	12.8845	17.6538	15.4845	12.4618
IPI:IPI00075248.1	CALM1;CALM3;CALM2	Calmodulin	933	32	C	2169.06	1679.52	2033.67	1646.88	1600.42	1617.36
IPI:IPI00084571.4	MRPL39	Isoform 2 of 39S ribosomal protein L39, mitochondrial	1022	5	C	213.781	204.812	207.549	187.217	195.176	157.846
IPI:IPI00086860.4	C22orf40	UPF0595 protein C22orf40	1248	2	C	178.376	112.22	160.479	173.983	132.579	151.607
IPI:IPI00087375.2	WAC	Isoform 5 of WW domain-containing adapter protein with coiled-coil	1570	4	C	157.874	170.496	170.006	169.539	158.43	146.128
IPI:IPI00087498.4	ESCO2	N-acetyltransferase ESCO2	1904	2	C	194.445	210.692	188.375	201.371	214.099	180.112
IPI:IPI00093057.6	CPOX	Coproporphyrinogen-III oxidase, mitochondrial	829	7	C	263.533	330.784	314.447	222.826	287.744	282.419
IPI:IPI00093195.4	ZNF770	Zinc finger protein 770	1776	5	C	427.044	368.404	403.591	395.047	457.266	388.897
IPI:IPI00095891.2	GNAS	Isoform XLas-1 of Guanine nucleotide-binding protein G(s) subunit alpha isoforms XLas	1202	5	C	209.252	158.848	178.235	188.789	349.025	188.088
IPI:IPI00097163.4	SGOL1	Isoform 6 of Shugoshin-like 1	975	3	C	60.7693	56.9388	45.9326	55.0679	55.074	48.8239
IPI:IPI00097492.4	ZNF512	Zinc finger protein 512	358	32	C	1331.84	1255.36	1176.33	1436.77	1644.22	1407.98
IPI:IPI00099311.3	TRMT6	Isoform 1 of tRNA (adenine-N(1)-)-methyltransferase non-catalytic subunit TRM6	1446	4	C	15.1449	13.7838	10.7665	19.87	14.4937	10.3411
IPI:IPI00099433.7	MYST4	Isoform 1 of Histone acetyltransferase MYST4	1063	3	C	126.84	129.215	103.001	144.406	123.652	116.668
IPI:IPI00099497.2	MAFF	Transcription factor MafF	270	7	C	173.936	155.725	149.376	196.334	118.374	166.852
IPI:IPI00099810.1	ZCCHC17	Isoform 1 of Nucleolar protein of 40 kDa	991	2	C	43.4949	50.71	48.732	51.5146	42.565	39.746
IPI:IPI00099996.2	RG9MTD1	Mitochondrial ribonuclease P protein 1	1977	1	C	45.5509	49.8955	46.409	39.2964	59.1128	37.1758
IPI:IPI00100041.3	L3MBTL2	Isoform 1 of Lethal(3)malignant brain tumor-like 2 protein	166	7	C	302.907	312.353	310.709	334.084	278.408	313.292
IPI:IPI00100151.4	XRN2	Isoform 1 of 5'-3' exoribonuclease 2	90	123	C	4973.9	5373.53	5021.82	5243.73	4958.66	5091.17
IPI:IPI00100160.3	CAND1	Isoform 1 of Cullin-associated NEDD8-dissociated protein 1	1594	3	C	53.0296	76.6289	75.5304	32.997	69.0227	44.6537
IPI:IPI00100245.1	POLR3F	DNA-directed RNA polymerase III subunit RPC6	1726	3	C	41.9191	33.1288	40.3043	40.9237	32.9028	34.2846
IPI:IPI00100362.2	EPB41L4B	Isoform 2 of Band 4.1-like protein 4B	1993	1	C	36.0845	35.1835	33.789	26.0882	26.2771	33.7752
IPI:IPI00100460.2	DARS2	Aspartyl-tRNA synthetase, mitochondrial	1553	2	C	65.4063	59.9822	65.4459	48.1636	58.4505	53.0764
IPI:IPI00100630.6	MLLT1	Protein ENL	1753	1	C	54.6032	59.6267	69.9932	61.5373	62.7873	66.3344
IPI:IPI00100748.4	HSPBP1	cDNA FLJ55382, highly similar to Hsp70-binding protein 1	1484	3	C	111.828	109.135	124.904	92.5155	102.925	100.761
IPI:IPI00100791.3	GTF2H3	General transcription factor IIH subunit 3	941	2	C	47.9551	63.8796	70.4108	48.8451	62.3903	63.2586
IPI:IPI00100947.3	LENG1	Leukocyte receptor cluster member 1	1438	5	C	260.014	183.308	247.494	266.032	201.446	260.961
IPI:IPI00101163.5	MTERFD1	Isoform 1 of mTERF domain-containing protein 1, mitochondrial	1686	2	C	190.377	156.534	154.403	182.064	153.885	121.468
IPI:IPI00101186.6	RRP12	Isoform 1 of RRP12-like protein	122	35	C	1090.42	1243.61	1227.16	1068.52	2864.84	1230.59
IPI:IPI00101600.5	CWF19L1	Isoform 1 of CWF19-like protein 1	893	1	C	2.2264	3.74131	2.90749	2.24968	3.43034	1.97534
IPI:IPI00101659.6	NSUN5	Isoform 2 of Putative methyltransferase NSUN5	407	9	C	381.436	462.891	391.588	387.537	385.477	354.731
IPI:IPI00101987.6	C19orf62	Isoform 1 of BRCA1-A complex subunit MERIT40	1884	1	C	64.0419	100.542	57.3502	99.6543	102.798	80.1169
IPI:IPI00102107.1	NSD1	Isoform 1 of Histone-lysine N-methyltransferase, H3 lysine-36 and H4 lysine-20 specific	716	13	C	512.301	509.808	469.056	636.647	568.315	433.195
IPI:IPI00102425.1	RPRD1A	Isoform 1 of Regulation of nuclear pre-mRNA domain-containing protein 1A	583	31	C	2224.46	320.808	3567.58	2228.93	310.961	3111.79
IPI:IPI00102575.4	ATAD5	Isoform 1 of ATPase family AAA domain-containing protein 5	1148	12	C	504.692	405.916	474.99	493.969	497.618	519.115
IPI:IPI00102660.1	C10orf2	Isoform 1 of Twinkle protein, mitochondrial	1181	4	C	405.714	180.962	263.467	309.609	293.89	263.422
IPI:IPI00102752.2	RBM15	Isoform 1 of Putative RNA-binding protein 15	249	49	C	1895.91	2434.16	2335.2	1872.35	1945.05	2002.42
IPI:IPI00102815.1	NOC3L	Nucleolar complex protein 3 homolog	504	92	C	4502.35	4703.83	4978.52	4338.53	4663.2	5255.86
IPI:IPI00102909.2	FAM172A	Isoform 1 of UPF0528 protein FAM172A	1605	5	C	308.518	301.283	278.824	292.012	260.848	308.406
IPI:IPI00103090.2	LEO1	Isoform 1 of RNA polymerase-associated protein LEO1	1465	6	C	176.954	176.423	204.577	178.117	209.307	233.957
IPI:IPI00103247.1	HNRPLL	Isoform 1 of Heterogeneous nuclear ribonucleoprotein L-like	469	15	C	433.665	574.122	453.867	426.889	549.33	357.976
IPI:IPI00103419.4	SF4	Isoform 1 of Splicing factor 4	764	27	C	1201.84	1025.68	1045.52	1212.75	1154.75	1240.88
IPI:IPI00103521.1	STON2	Isoform 1 of Stonin-2	1690	1	C	59.9583	93.6399	70.2466	36.965	72.7987	56.3042
IPI:IPI00103525.1	PSPC1	Isoform 1 of Paraspeckle component 1	609	28	C	1229.94	1466.34	1389.57	1191.13	1384.35	1063.51
IPI:IPI00103554.1	GATAD2B	Transcriptional repressor p66-beta	107	46	C	2712.67	2501.77	2434.43	2787.84	2345.73	2461.32
IPI:IPI00103741.3	SSH1	Isoform 3 of Protein phosphatase Slingshot homolog 1	1171	4	C	74.758	86.2131	76.1501	67.368	82.8012	68.0963
IPI:IPI00104050.3	THRAP3	Thyroid hormone receptor-associated protein 3	735	109	C	5980.1	5495.23	6236.73	6230.31	5232.21	4983.19
IPI:IPI00104907.3	C14orf106	Isoform 1 of Mis18-binding protein 1	843	12	C	728.904	640.901	689.191	805.765	690.754	910.393
IPI:IPI00105598.3	PSMD11	Proteasome 26S non-ATPase subunit 11 variant (Fragment)	1271	4	C	35.4515	53.7952	41.1441	34.6271	51.75	38.5177
IPI:IPI00106491.3	MRTO4	mRNA turnover protein 4 homolog	57	89	C	5819.02	5227.04	5247.2	5713.89	4898.13	5238.65
IPI:IPI00106567.2	WDR33	WD repeat-containing protein 33	543	43	C	1667.12	1771.59	1812.4	1844.61	1850.43	1587.26
IPI:IPI00106638.4	C6orf153	Isoform 1 of UPF0399 protein C6orf153	351	56	C	3043.48	2796.07	2891.33	3140.73	2555.85	3152.26
IPI:IPI00106642.4	SDF2L1	Dihydropyrimidinase-like 2	620	2	C	41.4507	43.3908	45.731	43.258	46.3174	44.879
IPI:IPI00107113.3	UTP14A	Isoform 1 of U3 small nucleolar RNA-associated protein 14 homolog A	244	170	C	6858.22	6661.79	7428.61	7148.07	6352.82	7224.41
IPI:IPI00107122.1	NUPL1	Isoform 1 of Nucleoporin p58/p45	560	32	C	1140.92	1147.87	1291.17	1389.33	1285.37	1141.04
IPI:IPI00107282.5	PHF10	PHD finger protein 10 isoform a	1954	3	C	35.0293	39.1006	36.9143	34.0044	37.2731	32.2948
IPI:IPI00107693.4	MED15	Isoform 1 of Mediator of RNA polymerase II transcription subunit 15	1879	3	C	57.9212	63.6757	67.8749	64.6376	68.0292	58.5354
IPI:IPI00107745.3	CROP	Isoform 1 of Cisplatin resistance-associated overexpressed protein	795	29	C	1110.26	1977.27	1484.24	1048.18	1194.85	1070.4
IPI:IPI00140420.4	SND1	Staphylococcal nuclease domain-containing protein 1	1077	3	C	122.893	127.321	139.658	95.9043	146.481	105.117
IPI:IPI00141118.6	EPC2	Enhancer of polycomb homolog 2	1716	2	C	29.8152	34.3424	29.5328	38.567	36.9765	28.1328
IPI:IPI00141938.4	H2AFV	H2A histone family, member V isoform 2	385	25	C	917.599	763.933	919.735	923.03	714.906	959.749
IPI:IPI00142538.4	SETX	Isoform 1 of Probable helicase senataxin	1173	3	C	83.5802	98.5145	87.3696	94.7298	109.004	80.8858
IPI:IPI00143753.6	SR140	Isoform 1 of U2-associated protein SR140	335	117	C	4854.11	4620.2	4234.45	4595.5	4755.01	4761.37
IPI:IPI00144293.4	YTHDC1	Isoform 1 of YTH domain-containing protein 1	543	44	C	2845.54	3317.5	2847.9	2891.04	3343.82	2337.11
IPI:IPI00145593.7	NOM1	Nucleolar MIF4G domain-containing protein 1	562	7	C	219.577	271.814	231.793	212.042	362.905	234.315
IPI:IPI00146077.4	KIAA1128	Isoform 1 of Protein GCAP14 homolog	1905	7	C	1141.78	933.646	1157.63	1525.73	1011.06	1186.21
IPI:IPI00149044.8	ZNF280D	Isoform 1 of Zinc finger protein 280D	748	24	C	988.974	977.397	917.286	1159.88	925.79	1092.42
IPI:IPI00149650.3	PPWD1	Peptidylprolyl isomerase domain and WD repeat-containing protein 1	146	28	C	1304.24	949.598	1180.96	1343.01	1275.27	1441.37
IPI:IPI00150057.6	SMARCC2	Isoform 2 of SWI/SNF complex subunit SMARCC2	89	43	C	1865.38	2226.86	2049.86	1950	1974.68	1783.89
IPI:IPI00150269.1	PRPF4	Isoform 1 of U4/U6 small nuclear ribonucleoprotein Prp4	544	56	C	2322	2138.68	2156.48	2589.68	2360.32	2497.34
IPI:IPI00151988.4	ZNF532	Zinc finger protein 532	1964	1	C	5.64613	6.47555	6.44233	6.11096	4.37114	5.43828
IPI:IPI00152093.3	PPHLN1	Isoform 3 of Periphilin-1	910	44	C	2250.24	2236.3	2270.02	2400.25	2168.37	2224.6
IPI:IPI00152220.3	PHF19	Isoform 2 of PHD finger protein 19	1980	1	C	35.8423	45.7351	36.4255	48.3204	33.9364	34.743
IPI:IPI00152303.7	PIP4K2C	Phosphatidylinositol-5-phosphate 4-kinase type-2 gamma	1348	3	C	63.9204	73.4463	65.027	65.688	67.0852	57.4585
IPI:IPI00152311.4	C3orf38	Isoform 1 of Uncharacterized protein C3orf38	1161	12	C	336.141	319.702	336.051	353.615	278.847	319.531
IPI:IPI00152627.5	C11orf30	C11orf30 protein	1889	1	C	14.3487	27.3333	18.8378	18.1025	17.0724	13.9082
IPI:IPI00152695.2	WDR82	WD repeat-containing protein 82	1476	11	C	548.329	860.103	610.515	531.728	718.78	542.346
IPI:IPI00152708.3	UTP15	U3 small nucleolar RNA-associated protein 15 homolog	670	72	C	3937.95	3870.72	4368.35	3759.29	3703.92	4223.34
IPI:IPI00152875.3	ZNF384	nuclear matrix transcription factor 4 isoform d	340	27	C	1090.95	946.87	942.132	1163.88	995.613	1057.66
IPI:IPI00152890.1	NOL6	Isoform 1 of Nucleolar protein 6	55	107	C	4772.59	4420.64	5155.54	4568.82	4401.31	5226.62
IPI:IPI00152946.1	RACGAP1	Rac GTPase-activating protein 1	1468	15	C	629.782	721.446	590.96	690.639	615.368	564.1
IPI:IPI00154515.3	SNIP1	Smad nuclear-interacting protein 1	1049	18	C	381.966	375.763	415.371	415.917	357.151	396.822
IPI:IPI00154528.3	SMC6	Isoform 1 of Structural maintenance of chromosomes protein 6	53	66	C	4057.43	3425.77	3426.37	3998.49	3674.48	4032.98
IPI:IPI00154590.6	MKI67IP	MKI67 FHA domain-interacting nucleolar phosphoprotein	1099	63	C	2458.62	2377.6	2333.69	2591.94	2236.13	2299.35
IPI:IPI00154614.4	ZCRB1	Zinc finger CCHC-type and RNA-binding motif-containing protein 1	35	8	C	274.769	362.312	301.789	287.056	325.801	299.314
IPI:IPI00154975.3	DNAJC9	DnaJ homolog subfamily C member 9	831	39	C	3133.76	2081.5	2104.09	3375.95	2091.85	2218.79
IPI:IPI00155601.1	MACROD1	MACRO domain-containing protein 1	1864	1	C	12.9013	16.7258	24.2006	12.8733	13.1102	11.1062
IPI:IPI00156032.6	KRR1	KRR1 small subunit processome component homolog	314	82	C	4524.21	4517.72	4679.77	4500.51	4066.89	4458.71
IPI:IPI00156793.5	XPC	DNA repair protein complementing XP-C cells	11	38	C	1345.29	1634.02	1553.24	1311.53	1549.17	1641.64
IPI:IPI00156887.5	SUV39H1	Suppressor of variegation 3-9 homolog 1 (Drosophila), isoform CRA_b	346	18	C	1025.15	843.94	925.459	1056.44	874.116	913.504
IPI:IPI00158020.8	SFRS14	Isoform 1 of Putative splicing factor, arginine/serine-rich 14	574	76	C	4068.84	4867.84	4045.85	4091.71	4637.91	3613.74
IPI:IPI00158615.7	THOC2	THO complex 2 isoform 1	258	25	C	1959.81	2156.09	1581.37	1894.07	2073.07	1611.73
IPI:IPI00159072.3	ROD1	cDNA FLJ51619, highly similar to Regulator of differentiation 1	1056	46	C	3009.6	3804.45	3290.41	2940.83	3334.56	2774.07
IPI:IPI00159322.4	TCF20	Isoform 1 of Transcription factor 20	929	5	C	253.323	267.761	254.78	263.151	268.581	255.178
IPI:IPI00159969.3	REST	Isoform 1 of RE1-silencing transcription factor	725	3	C	85.5091	99.8895	87.3067	95.9867	107.381	81.6897
IPI:IPI00161085.5	NOL8	Isoform 1 of Nucleolar protein 8	488	63	C	3022.69	3011.3	2827.96	3280.77	2716.42	2784.58
IPI:IPI00162330.3	MRPL37	39S ribosomal protein L37, mitochondrial	1787	1	C	7.1745	8.73854	9.40498	3.77382	8.50077	6.71836
IPI:IPI00162563.5	RNF40	Isoform 1 of E3 ubiquitin-protein ligase BRE1B	370	23	C	1155.77	1173.04	1253.29	1233.58	1168	1024.82
IPI:IPI00163084.3	XAB2	Pre-mRNA-splicing factor SYF1	283	56	C	2199.87	1862.86	2017.13	2247.85	2190.83	2532.85
IPI:IPI00163187.1	FSCN1	Fascin	945	16	C	779.81	887.635	806.064	594.656	852.592	684.682
IPI:IPI00163238.3	ZNF385A	Isoform 1 of Zinc finger protein 385A	814	4	C	110.5	164.539	131.09	103.22	127.641	98.7142
IPI:IPI00163391.6	METT10D	Isoform 1 of Putative methyltransferase METT10D	1316	2	C	41.8136	35.9951	36.9124	35.9231	34.9434	26.5027
IPI:IPI00163419.6	MED25	Isoform 4 of Mediator of RNA polymerase II transcription subunit 25	117	1	C	3.989	5.12879	3.72416	4.58393	5.62609	3.36097
IPI:IPI00163505.2	RBM39	Isoform 1 of RNA-binding protein 39	10	49	C	1770.11	2552.69	2224.62	1717.44	2161.84	1782.82
IPI:IPI00163849.2	EPS15L1	cDNA FLJ60624, highly similar to Epidermal growth factor receptor substrate 15-like 1	1215	1	C	19.2081	18.6846	19.2325	21.2171	22.2098	18.8104
IPI:IPI00164215.5	TSPYL1	TSPYL protein	331	13	C	458.584	497.382	448.7	458.585	490.573	377.541
IPI:IPI00164352.6	ZNF292	zinc finger protein 292	726	23	C	954.765	998.799	964.396	802.052	1094.25	923.007
IPI:IPI00164672.6	DCP1A	63 kDa protein	1888	1	C	16.9061	25.1872	19.9014	14.7134	32.8324	19.8635
IPI:IPI00164708.2	TCF7L2	Isoform 1 of Transcription factor 7-like 2	1279	5	C	109.308	141.065	132.122	113.133	121.133	109.894
IPI:IPI00164724.1	BRE	Isoform 2 of BRCA1-A complex subunit BRE	1909	1	C	12.2583	13.0424	11.6612	16.6117	17.0011	10.3146
IPI:IPI00165092.3	YARS2	Tyrosyl-tRNA synthetase, mitochondrial	1139	2	C	36.5244	36.5985	33.8447	29.1209	34.9649	23.3584
IPI:IPI00165171.1	DGCR14	Protein DGCR14	918	23	C	646.166	445.696	641.38	688.563	529.243	720.663
IPI:IPI00165176.6	INO80B	cDNA FLJ59544, highly similar to Zinc finger HIT domain-containing protein 4	1422	3	C	186.409	208.486	194.344	227.791	181.95	174.23
IPI:IPI00165230.1	DAZAP1	Isoform 1 of DAZ-associated protein 1	1353	46	C	1017.02	1266.4	1097.36	1207.22	1242.43	970.979
IPI:IPI00165357.4	MTA3	Isoform 1 of Metastasis-associated protein MTA3	272	27	C	1093	1006.88	1035.54	1055.38	987.123	1015.92
IPI:IPI00165361.3	DCUN1D5	DCN1-like protein 5	1048	1	C	34.3659	35.7101	37.5809	26.1531	27.8366	30.3297
IPI:IPI00165434.4	YLPM1	YLP motif containing 1	399	159	C	5671.08	5753.69	6224.29	6060.81	5956.47	5856.08
IPI:IPI00165506.4	POLDIP2	Polymerase delta-interacting protein 2	1513	1	C	39.0198	48.9914	40.9581	29.8181	43.2032	29.1286
IPI:IPI00165536.2	KAT5	cDNA FLJ56211, highly similar to Histone acetyltransferase HTATIP	1487	2	C	104.089	132.842	103.598	102.328	117.865	95.0372
IPI:IPI00165946.1	MAGI1	Isoform 2 of Membrane-associated guanylate kinase, WW and PDZ domain-containing protein 1	1532	6	C	187.751	175.449	170.011	142.996	166.69	150.742
IPI:IPI00165970.1	DGCR8	Isoform 1 of Protein DGCR8	383	3	C	115.288	154.689	138.81	128.521	131.324	118.367
IPI:IPI00166009.2	KDM2A	Isoform 1 of Lysine-specific demethylase 2A	474	30	C	1368.84	1488.07	1286.21	1309.73	1386.5	1241.76
IPI:IPI00166153.3	FTSJD2	FtsJ methyltransferase domain-containing protein 2	119	9	C	531.228	524.848	569.479	498.26	471.536	515.134
IPI:IPI00166293.5	HIST3H2BB	Histone H2B type 3-B	624	673	C	23457.4	22237.1	24588.3	23541.2	22007.7	26704.3
IPI:IPI00166395.4	ACSF3	Isoform 1 of Acyl-CoA synthetase family member 3, mitochondrial	1809	2	C	1.89652	5.22642	3.02935	2.93608	2.25992	3.19188
IPI:IPI00166500.3	PIAS4	E3 SUMO-protein ligase PIAS4	1968	1	C	32.7451	35.7771	28.9055	31.7973	34.1781	31.2628
IPI:IPI00166526.4	APITD1	Isoform 1 of Centromere protein S	996	6	C	389.729	321.749	377.536	396.258	335.784	388.457
IPI:IPI00166555.3	RBM26	Isoform 1 of RNA-binding protein 26	464	6	C	490.298	496.164	493.438	564.037	512.696	439.145
IPI:IPI00166706.3	DACT3	19 kDa protein	1948	1	C	89.3077	80.9648	71.6195	92.788	72.0348	76.7548
IPI:IPI00166710.4	ZCCHC7	Isoform 2 of Zinc finger CCHC domain-containing protein 7	885	3	C	33.1669	44.5314	36.3788	48.3836	45.3915	42.0327
IPI:IPI00166767.3	FBXL6	Isoform 1 of F-box/LRR-repeat protein 6	1593	3	C	28.4698	28.5543	24.8198	21.1267	28.2689	26.4037
IPI:IPI00166768.3	TUBA1C	TUBA1C protein	802	18	C	567.716	554.209	602.231	431.083	842.998	598.827
IPI:IPI00166784.2	NSMCE2	E3 SUMO-protein ligase NSE2	630	10	C	611.78	558.328	548.565	637.158	539.89	628.173
IPI:IPI00166873.3	C9orf23	Alba-like protein C9orf23	1369	1	C	6.35319	7.44732	7.00701	9.66246	8.5164	3.21331
IPI:IPI00166933.1	C10orf12	Uncharacterized protein C10orf12	597	36	C	1665.24	1647	1623.35	1698.57	1500.1	1588.3
IPI:IPI00166945.3	FAM101B	Protein FAM101B	1747	1	C	15.891	18.5407	20.0265	21.3352	17.4645	18.502
IPI:IPI00166957.1	ZBTB2	Zinc finger and BTB domain-containing protein 2	1774	2	C	48.6323	46.6614	61.7532	58.3378	50.914	52.3467
IPI:IPI00167172.3	TRIML2	Tripartite motif family-like protein 2	1676	1	C	40.9287	34.3974	43.0938	39.6135	38.6363	35.3921
IPI:IPI00167356.3	BEND7	Isoform 2 of BEN domain-containing protein 7	1100	1	C	5.6601	4.74911	6.38075	3.31612	5.26246	5.69153
IPI:IPI00167547.6	BRWD3	Isoform 1 of Bromodomain and WD repeat-containing protein 3	576	13	C	646.207	649.619	663.957	580.856	581.619	672.922
IPI:IPI00167549.3	C11orf46	Uncharacterized protein C11orf46	1800	1	C	17.1002	15.6508	15.7985	18.9733	14.4403	16.8931
IPI:IPI00167572.4	FAM98B	Protein FAM98B	1478	5	C	96.8694	130.105	117.982	80.657	105.038	96.1038
IPI:IPI00167638.4	GTPBP10	Isoform 1 of GTP-binding protein 10	1876	1	C	40.2778	48.8296	42.9047	36.3174	46.6723	42.5731
IPI:IPI00167762.2	C19orf47	Isoform 1 of Uncharacterized protein C19orf47	138	20	C	1072.53	1012.72	1051.95	1123.24	972.789	1019.73
IPI:IPI00167773.2	BANP	Isoform 1 of Protein BANP	1317	4	C	224.09	251.815	251.599	220.11	247.03	205.804
IPI:IPI00167941.1	MDN1	Midasin	451	8	C	113.491	126.697	115.406	106.668	163.287	104.511
IPI:IPI00167998.3	C1orf55	Isoform 1 of UPF0667 protein C1orf55	617	11	C	772.197	505.442	696.739	796.756	624.565	744.479
IPI:IPI00168056.2	ZBTB38	Zinc finger and BTB domain-containing protein 38	1544	1	C	6.54239	5.6484	4.19419	8.17034	8.80912	5.9676
IPI:IPI00168262.2	GLT25D1	Glycosyltransferase 25 family member 1	1706	2	C	74.6713	97.8342	80.718	64.602	94.8895	66.8691
IPI:IPI00168431.1	RBM23	Isoform 3 of Probable RNA-binding protein 23	995	1	C	19.0004	31.3688	25.306	17.2159	23.0975	14.5069
IPI:IPI00168449.1	ZC3H14	Isoform 6 of Zinc finger CCCH domain-containing protein 14	326	12	C	745.635	683.082	533.188	882.864	673.049	522.314
IPI:IPI00168603.2	CHDH	Choline dehydrogenase, mitochondrial	96	2	C	272.198	154.767	132.025	165.704	145.822	127.251
IPI:IPI00168810.2	ZNF397	Isoform 1 of Zinc finger protein 397	131	2	C	63.0375	44.7155	49.9888	58.5758	45.3778	59.5062
IPI:IPI00168813.1	PTK7	Isoform 3 of Tyrosine-protein kinase-like 7	692	3	C	134.161	116.781	128.575	151.541	192.972	120.556
IPI:IPI00169325.1	WDR36	WD repeat-containing protein 36	547	122	C	6206	6389.02	6549.27	5872.92	5686.37	6597.19
IPI:IPI00169383.3	PGK1	Phosphoglycerate kinase 1	534	5	C	288.426	379.412	327.7	214.209	268.986	333.864
IPI:IPI00169413.1	MRPS34	28S ribosomal protein S34, mitochondrial	835	1	C	52.2561	53.1813	57.3222	51.8568	49.8757	31.7735
IPI:IPI00169430.2	STRBP	Isoform 1 of Spermatid perinuclear RNA-binding protein	279	91	C	4669.91	5362.88	4987.59	4726.13	4928.91	4648
IPI:IPI00170503.2	C17orf42	Isoform 1 of UPF0629 protein C17orf42	1680	1	C	7.13543	4.31772	6.04565	3.14654	7.70124	9.12449
IPI:IPI00170548.1	ATAD2	Isoform 1 of ATPase family AAA domain-containing protein 2	507	77	C	3016.42	2108.81	2601.56	2435.22	2805.98	2313.01
IPI:IPI00170549.4	TIGD2	Tigger transposable element-derived protein 2	1251	3	C	36.616	39.5064	31.7788	36.4281	36.0147	39.7193
IPI:IPI00170594.5	AHCTF1;AHCTF1P	Isoform 1 of AT-hook-containing transcription factor 1	454	58	C	1903.8	1957.12	1963.02	1761.73	2759.79	1835.25
IPI:IPI00170596.1	SIN3A	Paired amphipathic helix protein Sin3a	316	25	C	1297.42	1360.95	1249.54	1256.63	1177.48	1232
IPI:IPI00170692.4	VAPA	Vesicle-associated membrane protein-associated protein A	820	4	C	185.978	220.076	191.12	166.375	305.012	172.481
IPI:IPI00170770.2	PHF3	Isoform 1 of PHD finger protein 3	1197	23	C	1032.58	827.781	1155.13	1114.22	768.443	1043.34
IPI:IPI00170786.1	WBP11	WW domain-binding protein 11	196	61	C	2920.91	2722.24	2624.7	3121.78	2951.43	2798.27
IPI:IPI00170791.8	INADL	Isoform 2 of InaD-like protein	1740	2	C	38.9582	42.7036	49.2104	49.4823	62.062	42.5785
IPI:IPI00170867.3	DAXX	Isoform 1 of Death domain-associated protein 6	426	10	C	696.342	470.026	451.963	838.555	582.722	536.495
IPI:IPI00170877.2	MRPL10	cDNA FLJ45232 fis, clone BRCAN2021718, highly similar to Homo sapiens mitochondrial ribosomal protein L10 (MRPL10), mRNA	1946	1	C	23.4405	25.8469	32.0923	17.8438	25.6116	18.0945
IPI:IPI00171087.7	SRBD1	Isoform 1 of S1 RNA-binding domain-containing protein 1	1374	9	C	345.447	423.433	344.294	322.712	377.051	322.039
IPI:IPI00171118.3	ZNF668	Zinc finger protein 668	131	20	C	1235.11	1215.85	1247.5	1393.53	1200.45	1263.88
IPI:IPI00171123.4	GATAD1	GATA zinc finger domain-containing protein 1	663	2	C	25.2143	22.463	24.4132	19.7103	20.818	21.2059
IPI:IPI00171186.1	PDCD7	Programmed cell death protein 7	5	3	C	63.0882	74.4635	78.5687	78.1477	72.8305	69.2108
IPI:IPI00171199.5	PSMA3	Isoform 2 of Proteasome subunit alpha type-3	801	4	C	255.081	383.182	308.831	279.661	346.819	284.522
IPI:IPI00171248.1	EED	Isoform 3 of Polycomb protein EED	1046	36	C	1528.38	1481.8	1495.96	1680.79	1408.71	1450.74
IPI:IPI00171390.2	PRPF38A	Isoform 1 of Pre-mRNA-splicing factor 38A	895	19	C	962.212	940.366	848.457	1025.46	967.664	1019.22
IPI:IPI00171438.2	TXNDC5;MUTED	Thioredoxin domain-containing protein 5	510	3	C	69.4325	78.0038	93.2746	54.2405	132.162	72.0763
IPI:IPI00171525.2	SENP3	Sentrin-specific protease 3	450	18	C	945.378	690.695	992.636	953.594	877.376	988.288
IPI:IPI00171664.2	NUP43	cDNA FLJ38675 fis, clone IMR322000243, highly similar to Nucleoporin Nup43	1053	11	C	330.372	280.625	356.196	342.082	319.709	324.946
IPI:IPI00171665.1	NUP37	Nucleoporin Nup37	1185	31	C	1248.15	1099.1	1320.01	1309.73	1217.75	1256.37
IPI:IPI00171779.3	ACTR6	Actin-related protein 6	1033	7	C	342.941	283.394	257.86	319.063	296.348	289.642
IPI:IPI00171798.1	MTA2	Metastasis-associated protein MTA2	272	76	C	3600.58	3463.38	3382.23	3712.52	3147.72	3411.57
IPI:IPI00171821.4	SETMAR	Similar to Histone-lysine N-methyltransferase SETMAR	449	3	C	109.732	113.506	102.942	115.001	103.921	105.716
IPI:IPI00171903.2	HNRNPM	Isoform 1 of Heterogeneous nuclear ribonucleoprotein M	48	771	C	31299.9	37767.2	35014.1	32065.2	32753.4	28027.2
IPI:IPI00172474.3	ZFP91	Isoform 2 of Zinc finger protein 91 homolog	0	7	C	356.937	445.038	366.019	421.163	386.609	429.322
IPI:IPI00172580.4	NUP54	Nucleoporin 54kDa variant (Fragment)	807	55	C	1694.9	1640.52	1860.65	1928.95	1755.85	1599.93
IPI:IPI00172591.5	MRPL17	39S ribosomal protein L17, mitochondrial	1678	1	C	60.78	70.0999	67.837	57.4558	56.0983	56.5647
IPI:IPI00172611.4	POM121	Putative uncharacterized protein POM121	1299	1	C	11.1197	7.0325	10.64	10.2552	12.3333	6.99315
IPI:IPI00172636.5	CAMK2D	Isoform Delta 6 of Calcium/calmodulin-dependent protein kinase type II delta chain	43	5	C	184.293	278.581	210.982	148.489	216.372	191.345
IPI:IPI00174442.2	FAM98A	Protein FAM98A	1478	5	C	57.8038	53.2447	51.5597	68.7924	66.7413	62.1017
IPI:IPI00174852.4	MED20	Mediator of RNA polymerase II transcription subunit 20	1895	2	C	90.7707	105.809	103.91	96.5184	99.5303	90.1854
IPI:IPI00174853.6	KCTD1	potassium channel tetramerisation domain containing 1 isoform b	1592	2	C	14.3776	13.2112	18.1073	17.5068	14.8118	17.2289
IPI:IPI00175136.5	RBM15B	Putative RNA-binding protein 15B	249	10	C	225.046	270	259.143	235.691	201.889	206.302
IPI:IPI00176642.3	AURKB	Serine/threonine-protein kinase 12	965	34	C	1345.7	1155.28	1334.27	1449.1	1208.89	1358.99
IPI:IPI00176706.1	RBM17	Splicing factor 45	106	59	C	2938.5	2583.92	2309.69	2999.91	2923.05	2930.07
IPI:IPI00176903.2	PTRF	Isoform 1 of Polymerase I and transcript release factor	1554	2	C	123.491	121.982	117.8	125.952	130.919	87.7889
IPI:IPI00177381.8	CWC22	Pre-mRNA-splicing factor CWC22 homolog	1051	41	C	2231.99	1633.65	2047.24	2040.02	2016.64	2650.34
IPI:IPI00177437.5	CRNKL1	Isoform 1 of Crooked neck-like protein 1	431	79	C	4363.92	3260.28	3832.65	4126.52	3946.73	4823.33
IPI:IPI00177642.8	CCDC9	Coiled-coil domain-containing protein 9	1260	4	C	349.534	359.599	290.785	381.355	326.636	343.635
IPI:IPI00177716.7	HMGA1	Isoform HMG-Y of High mobility group protein HMG-I/HMG-Y	1160	33	C	1797.42	2048.99	1806.94	1534.64	1624.14	1981.23
IPI:IPI00178150.5	KIF4A	Isoform 1 of Chromosome-associated kinesin KIF4A	1221	20	C	1270.86	1400.78	1276.75	1239.17	1423.53	1103.59
IPI:IPI00178188.5	DYNLRB2	Dynein light chain roadblock-type 2	956	2	C	38.506	33.7134	34.2828	22.2937	32.7905	23.9446
IPI:IPI00178431.1	RECQL	ATP-dependent DNA helicase Q1	0	8	C	418.881	416.73	396.585	352.32	364.098	323.204
IPI:IPI00178440.3	EEF1B2	Elongation factor 1-beta	751	5	C	221.459	286.167	214.307	176.663	278.688	197.423
IPI:IPI00178894.8	ZBTB20	Isoform 1 of Zinc finger and BTB domain-containing protein 20	1551	4	C	147.708	204.004	176.28	172.36	184.561	146.679
IPI:IPI00179016.8	SETD1A	Histone-lysine N-methyltransferase SETD1A	1355	2	C	124.922	144.528	165.386	187.917	147.255	159.101
IPI:IPI00179026.2	MCTS1	Isoform 1 of Malignant T cell amplified sequence 1	1400	4	C	105.045	96.7602	102.165	101.349	100.182	97.9173
IPI:IPI00179057.6	CUL4B	Isoform 1 of Cullin-4B	311	61	C	4324.15	4255.69	4377.15	3676.39	3917.52	4323.7
IPI:IPI00179187.3	DNAJA3	Isoform 2 of DnaJ homolog subfamily A member 3, mitochondrial	1439	3	C	139.454	118.123	125.683	121.141	131.323	110.549
IPI:IPI00179330.6	UBC;RPS27A;UBB	ubiquitin and ribosomal protein S27a precursor	487	202	C	13155.1	11049.3	11833.2	12578.8	10510.2	12797.2
IPI:IPI00179465.5	ZFX	X-linked zinc finger protein	434	10	C	631.763	653.408	652.507	788.233	656.485	696.736
IPI:IPI00179700.3	HMGA1	Isoform HMG-I of High mobility group protein HMG-I/HMG-Y	1160	13	C	161.993	192.92	174.005	143.872	135.925	174.177
IPI:IPI00179713.6	IGF2BP2	Isoform 1 of Insulin-like growth factor 2 mRNA-binding protein 2	442	22	C	1055.09	1115.13	1153.08	1050.27	1129.46	1004.57
IPI:IPI00179964.5	PTBP1	Isoform 1 of Polypyrimidine tract-binding protein 1	1056	100	C	1622.23	2076.55	1789.13	1687.71	1922.12	1520.97
IPI:IPI00180143.2	CLK4	Dual specificity protein kinase CLK4	1258	4	C	120.988	123.681	137.594	109.736	136.064	133.417
IPI:IPI00180292.5	BAIAP2	Isoform 5 of Brain-specific angiogenesis inhibitor 1-associated protein 2	1225	4	C	113.535	144.038	139.535	103.655	166.458	107.911
IPI:IPI00180454.4	UTP11L	Probable U3 small nucleolar RNA-associated protein 11	1294	41	C	2433.53	2285.18	2548.01	2443.99	2384.63	2521
IPI:IPI00180764.3	MYST2	Histone acetyltransferase MYST2	1063	24	C	985.976	831.952	810.641	1047.96	800.283	862.585
IPI:IPI00180954.4	CIRBP	Cold-inducible RNA-binding protein	626	24	C	1727.56	2139.37	1813.41	1812.8	2109.11	1665.27
IPI:IPI00181116.4	IMP4	U3 small nucleolar ribonucleoprotein protein IMP4	526	31	C	1591.88	1542.33	1670.78	1619.57	1490.17	1568.39
IPI:IPI00181359.5	SFRS2IP	SFRS2-interacting protein	286	69	C	2799.35	4187.74	2823.99	2998.79	3636.41	3028.25
IPI:IPI00181617.4	RBM34	Isoform 1 of RNA-binding protein 34	1163	93	C	5488.61	5136.37	5072.22	5538.84	5062.46	5217.98
IPI:IPI00181702.3	SFRS15	Isoform 1 of Splicing factor, arginine/serine-rich 15	1025	23	C	1033.72	1194.31	1179.17	1037.74	978.066	1083.82
IPI:IPI00181728.1	BXDC2	Brix domain-containing protein 2	861	34	C	2003.88	2037.65	1798.54	2094.87	2083.71	2108.12
IPI:IPI00182106.4	MEN1	Isoform 2 of Menin	1110	5	C	223.192	238.969	191.693	239.532	206.803	183.523
IPI:IPI00182289.6	RPS29	40S ribosomal protein S29	960	2	C	234.501	211.762	242.055	190.262	204.034	220.951
IPI:IPI00182469.3	CTNND1	Isoform 1AB of Catenin delta-1	596	31	C	1111.72	1074.16	1143.44	1003.1	1226.26	1096.31
IPI:IPI00182533.5	RPL28	60S ribosomal protein L28	781	16	C	986.766	988.114	960.441	858.401	1165.47	887.758
IPI:IPI00182757.1	KIAA1967	Isoform 1 of Protein KIAA1967	169	34	C	1353.42	2660.77	1824.03	1358.08	2453.79	1402.16
IPI:IPI00183294.4	NUP214	Isoform 1 of Nuclear pore complex protein Nup214	115	66	C	2854.38	2685.74	2917.52	2850.66	2610.63	2673.02
IPI:IPI00183302.7	PHF8	Isoform 3 of PHD finger protein 8	593	4	C	96.2608	120.518	101.745	113.845	103.91	96.5599
IPI:IPI00183400.8	CSNK1A1	Isoform 1 of Casein kinase I isoform alpha	964	5	C	270.295	326.505	265.021	268.318	283.3	283.941
IPI:IPI00183500.2	NCBP2	Nuclear cap-binding protein subunit 2	191	29	C	1712.76	2219.52	1914.82	1749.73	1927.92	1897.76
IPI:IPI00183642.2	ZNF280C	Zinc finger protein 280C	748	62	C	3333.26	3105.75	3203.3	3580.04	2932.07	3498.04
IPI:IPI00183695.9	S100A10	Protein S100-A10	992	9	C	583.239	664.086	606.118	605.504	447.619	659.945
IPI:IPI00184262.6	ESRP1	Isoform 3 of Epithelial splicing regulatory protein 1	646	44	C	2160.26	2603.82	2524.48	2116.82	2247.92	1932.22
IPI:IPI00184330.5	MCM2	DNA replication licensing factor MCM2	1256	19	C	1139.64	924.262	973.833	1184.26	924.199	853.775
IPI:IPI00184376.4	C9orf126	Isoform 2 of UPF0682 protein C9orf126	1392	6	C	153.499	170.216	175.582	160.585	173.361	222.21
IPI:IPI00184884.6	NSMCE1	Non-structural maintenance of chromosomes element 1 homolog	453	19	C	889.752	742.001	735.005	861.286	773.447	847.058
IPI:IPI00185361.5	DDX55	ATP-dependent RNA helicase DDX55	345	7	C	216.085	255.832	220.995	201.754	218.149	191.769
IPI:IPI00185518.3	MED19	Isoform 2 of Mediator of RNA polymerase II transcription subunit 19	1235	2	C	4.62839	4.67492	5.95347	6.37169	6.19093	5.77778
IPI:IPI00185533.7	SEH1L	Isoform A of Nucleoporin SEH1-like	289	49	C	1372.23	1254.04	1392.45	1482.84	1287.9	1379.72
IPI:IPI00185769.3	RECQL5	cDNA FLJ61700, highly similar to ATP-dependent DNA helicase Q5	1228	6	C	186.383	302.357	212.056	187.543	313.075	187.77
IPI:IPI00185859.2	MRPL45	39S ribosomal protein L45, mitochondrial	1978	1	C	5.71071	5.56817	3.64834	4.00298	5.75877	5.56918
IPI:IPI00186290.6	EEF2	Elongation factor 2	313	26	C	1497.25	1672.34	1620.33	1374.61	1508.53	1449.61
IPI:IPI00186843.4	KLHL7	Kelch-like protein 7	243	2	C	71.7503	94.112	91.1823	69.0679	68.7544	62.9483
IPI:IPI00186968.4	CLSPN	Isoform 3 of Claspin	1504	4	C	146.191	132.464	117.296	160.986	136.319	102.757
IPI:IPI00187003.1	C3orf19	Conserved hypothetical protein	891	2	C	156.961	141.483	199.846	163.845	147.401	148.377
IPI:IPI00187080.1	NUPL2	Isoform 1 of Nucleoporin-like 2	980	25	C	608.002	528.44	568.859	587.812	532.102	563.153
IPI:IPI00187110.4	SCMH1	Isoform 1 of Polycomb protein SCMH1	1929	1	C	106.476	119.002	113.786	96.0122	116.356	104.098
IPI:IPI00215637.5	DDX3X	ATP-dependent RNA helicase DDX3X	396	24	C	1498.94	2308.04	1596.07	1278.17	1634.73	1483.54
IPI:IPI00215719.6	RPL18	60S ribosomal protein L18	667	18	C	820.037	971.289	858.04	778.575	858.44	868.254
IPI:IPI00215780.5	RPS19	40S ribosomal protein S19	501	20	C	1712.51	1547.74	1458.8	1622.09	1496.78	1344.84
IPI:IPI00215790.6	RPL38	60S ribosomal protein L38	922	5	C	165.89	216.122	204.938	150.675	163.373	158.675
IPI:IPI00215884.4	SFRS1	Isoform ASF-1 of Splicing factor, arginine/serine-rich 1	335	224	C	9144.75	7815.63	8730.05	8690.49	8356.14	8493.42
IPI:IPI00215890.3	ZNF22	Zinc finger protein 22	131	7	C	476.063	372.37	392.392	467.488	403.725	385.685
IPI:IPI00215911.3	APEX1	DNA-(apurinic or apyrimidinic site) lyase	877	13	C	240.478	279.09	335.496	192.877	223.36	279.034
IPI:IPI00215928.4	CETN2	Centrin-2	545	12	C	695.612	752.761	680.998	717.902	700.027	779.273
IPI:IPI00215948.4	CTNNA1	Isoform 1 of Catenin alpha-1	428	55	C	2232.82	2083.67	2387.17	2167.39	2827.33	2215.73
IPI:IPI00215965.2	HNRNPA1	Isoform A1-B of Heterogeneous nuclear ribonucleoprotein A1	239	343	C	10558.7	10169.6	10462.6	11632.6	9848.43	9872.3
IPI:IPI00215978.4	POLR3D	DNA-directed RNA polymerase III subunit RPC4	1646	3	C	64.1917	44.8576	51.0214	69.3422	47.3421	56.5047
IPI:IPI00216003.4	CUL5	Cullin-5	1590	1	C	5.53165	6.81066	4.25273	4.73954	6.94909	3.37671
IPI:IPI00216044.1	RALY	Isoform 1 of RNA-binding protein Raly	147	2	C	151.632	75.5653	86.9427	100.937	83.3109	90.9612
IPI:IPI00216046.3	SMARCA1	SWI/SNF related, matrix associated, actin dependent regulator of chromatin, subfamily a, member 1, isoform CRA_d	651	179	C	11339.4	11997.7	11995.3	10376	11561.2	12093.3
IPI:IPI00216049.1	HNRNPK	Isoform 1 of Heterogeneous nuclear ribonucleoprotein K	594	155	C	5630.49	5963.42	5810.4	6071.47	5817.53	5754.71
IPI:IPI00216184.3	PICALM	Isoform 2 of Phosphatidylinositol-binding clathrin assembly protein	793	1	C	8.53788	6.15848	8.20835	3.31796	10.9253	4.32861
IPI:IPI00216204.4	TEAD4	Transcriptional enhancer factor TEF-3	1001	2	C	155.424	197.702	168.143	138.65	149.019	165.646
IPI:IPI00216230.3	TMPO	Lamina-associated polypeptide 2, isoform alpha	527	38	C	1828.49	1770.18	1566.55	1545.28	1693.78	1640.67
IPI:IPI00216237.5	RPL36	60S ribosomal protein L36	1162	3	C	173.304	143.292	141.571	193.976	144.697	153.221
IPI:IPI00216256.3	WDR1	Isoform 2 of WD repeat-containing protein 1	1443	3	C	134.343	142.201	160.595	119.631	146.202	128.606
IPI:IPI00216298.6	TXN	Thioredoxin	1205	4	C	199.555	303.363	182.083	169.846	312.794	214.086
IPI:IPI00216318.5	YWHAB	Isoform Long of 14-3-3 protein beta/alpha	823	3	C	162.805	194.554	192.77	173.428	178.346	183.713
IPI:IPI00216319.3	YWHAH	14-3-3 protein eta	823	3	C	60.0728	68.6533	71.575	59.043	53.2874	71.3879
IPI:IPI00216338.4	TXNL4A	Thioredoxin-like protein 4A	1347	10	C	426.645	399.913	386.76	444.893	438.612	475.112
IPI:IPI00216492.1	HNRNPH3	Isoform 2 of Heterogeneous nuclear ribonucleoprotein H3	646	1	C	0	0	0	0	0	0
IPI:IPI00216508.3	SNX3	Isoform 2 of Sorting nexin-3	1831	1	C	9.44363	12.7902	11.8248	12.5854	10.2462	9.35444
IPI:IPI00216533.4	ZNF317	Isoform 1 of Zinc finger protein 317	129	5	C	368.954	381.525	386.613	374.684	453.108	380.371
IPI:IPI00216552.2	TERF2	Isoform 2 of Telomeric repeat-binding factor 2	1363	2	C	14.8105	18.1096	17.4181	14.0904	14.0913	14.3016
IPI:IPI00216587.9	RPS8	40S ribosomal protein S8	205	30	C	1120.89	1047.77	1179.47	1170.21	1272.97	1221.81
IPI:IPI00216592.2	HNRNPC	Isoform C1 of Heterogeneous nuclear ribonucleoproteins C1/C2	147	429	C	17843.2	16964.8	17957.3	19030.6	15795	18154.4
IPI:IPI00216654.2	NOLC1	Isoform Beta of Nucleolar phosphoprotein p130	105	116	C	8240.89	5808.09	7897.93	8835.5	7433.91	8325.66
IPI:IPI00216659.1	RBM8A	Isoform 2 of RNA-binding protein 8A	1141	2	C	155.45	152.186	149.945	168.55	135.279	146.869
IPI:IPI00216670.2	TEF	cDNA FLJ61120, highly similar to Thyrotroph embryonic factor	1467	2	C	44.7752	48.7103	51.7834	47.6018	42.098	46.8365
IPI:IPI00216691.5	PFN1	Profilin-1	1908	2	C	4.92202	10.2616	7.35778	4.00617	4.12048	10.626
IPI:IPI00216694.3	PLS3	Plastin-3	636	22	C	980.526	1267.73	1205.97	852.125	1120.05	1006.98
IPI:IPI00216730.3	HIST2H2AB	Histone H2A type 2-B	385	29	C	2588.83	2630.01	3019.6	3105.1	2228.08	3572.72
IPI:IPI00216737.3	MINA	Isoform 1 of MYC-induced nuclear antigen	912	4	C	169.557	175.652	174.109	151.683	173.728	142.644
IPI:IPI00216750.1	RBM45	Isoform 1 of RNA-binding protein 45	1394	15	C	923.031	933.223	980.586	873.686	931.156	842.807
IPI:IPI00216951.2	DARS	Aspartyl-tRNA synthetase, cytoplasmic	1362	4	C	194.711	191.856	209.726	152.703	174.817	169.644
IPI:IPI00216999.2	C14orf21	Pumilio domain-containing protein C14orf21	1138	5	C	155.259	154.203	166.207	171.133	365.195	134.807
IPI:IPI00217030.1	RPS4X	40S ribosomal protein S4, X isoform	898	67	C	4001.1	3870.72	4067.6	3861.28	3677.29	3885.56
IPI:IPI00217104.4	NDNL2	Melanoma-associated antigen G1	729	23	C	1658.81	1505.36	1454.06	1580.09	1404.35	1574.96
IPI:IPI00217121.1	C19orf21	Uncharacterized protein C19orf21	658	35	C	981.591	1171.89	1157.08	1072.56	1084.48	1089.51
IPI:IPI00217223.1	PAICS	Multifunctional protein ADE2	178	28	C	1479.6	1779.82	1590.99	1264.66	1417.35	1358.19
IPI:IPI00217240.1	WDR75	WD repeat-containing protein 75	52	89	C	4757.43	5156.68	5437.58	4817.26	4732.69	5659.91
IPI:IPI00217357.2	CCAR1	Cell division cycle and apoptosis regulator protein 1	1026	22	C	1292.6	1623.5	1365.7	1253.87	1459.66	1154.98
IPI:IPI00217465.5	HIST1H1C	Histone H1.2	60	258	C	19046.4	18868.1	19943.7	17959.8	19966.3	22799.6
IPI:IPI00217467.3	HIST1H1E	Histone H1.4	60	34	C	2805.86	2782.92	2828.43	2544.91	3009.33	3270.27
IPI:IPI00217468.3	HIST1H1B	Histone H1.5	60	2	C	172.849	42.3972	65.1925	59.4847	61.8902	63.3583
IPI:IPI00217477.5	HMGB3	High mobility group protein B3	1080	15	C	1042.11	987.107	1086.61	879.115	793.665	867.887
IPI:IPI00217519.3	RALA	Ras-related protein Ral-A	1944	3	C	110.197	116.536	115.858	76.1185	145.986	86.6478
IPI:IPI00217537.2	ASXL1	Isoform 1 of Putative Polycomb group protein ASXL1	1749	1	C	27.5167	34.1459	30.2229	28.9571	33.6216	29.306
IPI:IPI00217541.3	DDX51	ATP-dependent RNA helicase DDX51	612	50	C	2199.98	2140.03	2050.17	2189.44	2011.33	2096.75
IPI:IPI00217553.1	MRPL41	39S ribosomal protein L41, mitochondrial	1445	1	C	63.1248	90.6503	100.682	57.8032	84.3426	69.8775
IPI:IPI00217560.3	HIRA	Isoform Long of Protein HIRA	1326	6	C	214.763	224.113	224.861	196.953	242.258	223.455
IPI:IPI00217563.4	ITGB1	Isoform Beta-1A of Integrin beta-1	1545	17	C	708.285	707.393	816.122	729.332	1414.58	709.611
IPI:IPI00217617.4	MPP7	MAGUK p55 subfamily member 7	540	7	C	151.862	152.045	160.405	142.597	161.298	132.995
IPI:IPI00217630.1	DHX37	Probable ATP-dependent RNA helicase DHX37	195	36	C	2043.49	2517.08	1991.37	1973.22	2343.2	1935.55
IPI:IPI00217660.3	MYST1	Isoform 2 of Probable histone acetyltransferase MYST1	1063	1	C	45.8667	51.1117	44.3333	49.5194	44.7702	39.9699
IPI:IPI00217661.4	RAVER1	RAVER1	1454	12	C	269.314	399.722	331.344	267.729	387.698	218.235
IPI:IPI00217686.3	FTSJ3	Putative rRNA methyltransferase 3	108	36	C	1388.22	1689.3	1568.63	1303.72	1862.03	1488.21
IPI:IPI00217773.2	ZZZ3	Isoform 1 of ZZ-type zinc finger-containing protein 3	1723	2	C	15.5876	21.0645	19.2948	13.4269	12.7482	11.6532
IPI:IPI00217841.1	EPB41L5	Isoform 2 of Band 4.1-like protein 5	720	5	C	156.296	162.365	186.905	153.899	198.457	169.706
IPI:IPI00217852.6	PM20D2	Peptidase M20 domain-containing protein 2	9	3	C	197.044	158.55	192.524	229.57	171.351	184.079
IPI:IPI00217858.1	LENG8	Isoform 2 of Leukocyte receptor cluster member 8	317	9	C	149.044	161.457	176.974	156.32	155.103	153.929
IPI:IPI00217862.5	RRP9	U3 small nucleolar RNA-interacting protein 2	308	58	C	2461.85	2438.79	2628.01	2620.24	2433.18	2601.92
IPI:IPI00217874.2	RCOR2	REST corepressor 2	26	7	C	400.997	413.856	283.33	388.979	376.91	257.992
IPI:IPI00217906.3	GNAI2	Isoform 2 of Guanine nucleotide-binding protein G(i), alpha-2 subunit	1202	8	C	215.747	167.966	184.248	284.333	376.161	251.252
IPI:IPI00217950.5	HMGN2	Non-histone chromosomal protein HMG-17	192	33	C	1321.12	1206.67	1125.55	1034.6	1075.21	1048.07
IPI:IPI00217963.3	KRT16	Keratin, type I cytoskeletal 16	88	19	C	608.4	435.412	550.135	363.986	2501.18	453.153
IPI:IPI00217966.8	LDHA	L-lactate dehydrogenase	987	4	C	144.784	400.251	199.58	115.964	186.855	210.22
IPI:IPI00217975.4	LMNB1	Lamin-B1	12	126	C	5548.76	5322.43	5269.43	6412.82	6054.36	5474.23
IPI:IPI00218013.6	SGOL2	Isoform 2 of Shugoshin-like 2	1037	2	C	42.886	46.8419	41.9383	40.9644	44.3866	39.707
IPI:IPI00218041.1	NFIC	Isoform 5 of Nuclear factor 1 C-type	1030	5	C	157.977	156.466	164.423	176.583	150.257	151.223
IPI:IPI00218236.6	PPP1CB	Serine/threonine-protein phosphatase PP1-beta catalytic subunit	424	11	C	342.27	363.715	366.1	383.261	356.534	367.442
IPI:IPI00218240.3	WHSC1	Isoform 1 of Probable histone-lysine N-methyltransferase NSD2	716	57	C	3862.1	4027.82	2204.55	4651.98	4064.96	2246.86
IPI:IPI00218342.1	MTHFD1	C-1-tetrahydrofolate synthase, cytoplasmic	1599	2	C	84.7606	98.9047	102.59	84.2811	82.4879	78.3187
IPI:IPI00218448.4	H2AFZ	Histone H2A.Z	385	15	C	460.517	452.101	517.449	437.366	408.94	512.918
IPI:IPI00218470.1	NFYA	Isoform Short of Nuclear transcription factor Y subunit alpha	490	17	C	263.07	251.162	281.237	267.167	260.798	294.446
IPI:IPI00218495.3	MPG	Isoform 2 of DNA-3-methyladenine glycosylase	1689	3	C	17.3801	22.957	21.1672	21.2757	19.2712	21.269
IPI:IPI00218606.7	RPS23	40S ribosomal protein S23	419	10	C	445.411	405.395	428.11	436.02	427.996	388.35
IPI:IPI00218618.1	SON	Isoform B of SON protein	119	80	C	3573.92	4038.04	3688.85	3076.85	4833.16	3534.83
IPI:IPI00218620.1	SON	Isoform D of SON protein	119	13	C	605.611	681.924	610.261	531.8	762.167	594.486
IPI:IPI00218753.1	TOP2A	Isoform 3 of DNA topoisomerase 2-alpha	366	257	C	13764.1	11400.6	12570.7	13841.6	11959	13619.6
IPI:IPI00218776.3	SENP7	Isoform 2 of Sentrin-specific protease 7	1896	3	C	148.723	135.134	157.291	134.059	155.85	139.964
IPI:IPI00218782.3	CAPZB	cDNA FLJ60094, highly similar to F-actin capping protein subunit beta	1418	10	C	652.879	747.975	633.289	602.174	790.078	612.534
IPI:IPI00218857.1	MAP2K3	Isoform 1 of Dual specificity mitogen-activated protein kinase kinase 3	1384	1	C	4.93964	5.34115	5.92691	2.95836	5.09614	4.1676
IPI:IPI00218895.6	POLR2G	DNA-directed RNA polymerase II subunit RPB7	472	40	C	1116.55	1564.85	1346.52	1159.57	1483.92	1282.65
IPI:IPI00218918.5	ANXA1	Annexin A1	1461	4	C	29.6269	51.4362	31.6874	24.6866	34.445	48.9039
IPI:IPI00218922.5	SEC63	Translocation protein SEC63 homolog	1843	2	C	73.4567	60.1856	72.388	96.7958	66.4369	65.4619
IPI:IPI00218962.3	C20orf43	cDNA FLJ52798	45	3	C	113.049	104.334	108.199	120.32	115.495	112.065
IPI:IPI00218993.1	HSPH1	Isoform Beta of Heat shock protein 105 kDa	1816	2	C	50.8604	98.6372	81.0137	55.9397	90.9687	61.3402
IPI:IPI00219006.5	RPS19BP1	Active regulator of SIRT1	174	23	C	1060.21	1081.27	1244.69	1229.54	1193.87	1178.81
IPI:IPI00219018.7	GAPDH	Glyceraldehyde-3-phosphate dehydrogenase	54	117	C	4425.64	4196.05	4679.09	3556.99	4000.09	3638.86
IPI:IPI00219034.3	NDUFA8	NADH dehydrogenase [ubiquinone] 1 alpha subcomplex subunit 8	1693	1	C	71.1821	83.8108	70.4138	80.8136	91.7434	65.1202
IPI:IPI00219037.5	H2AFX	Histone H2A.x	385	25	C	2757.42	2720.09	2998.1	2806.57	2114.81	2864.18
IPI:IPI00219038.9	H3F3B;H3F3A;LOC440926;LOC644914	Histone H3.3	771	336	C	18635.6	17710.8	19482.3	18599.3	16221.4	20695
IPI:IPI00219097.4	HMGB2	High mobility group protein B2	1080	12	C	699.324	612.732	715.642	631.044	514.419	589.957
IPI:IPI00219153.4	RPL22	60S ribosomal protein L22	393	11	C	529.661	504.604	529.375	544.536	505.829	476.3
IPI:IPI00219155.5	RPL27	60S ribosomal protein L27	1087	31	C	2515.75	1910.96	2040.79	2331.23	2114.64	1719.9
IPI:IPI00219156.7	RPL30	60S ribosomal protein L30	1634	53	C	2610.42	2376.47	2201.74	2705.65	2232.82	2058.48
IPI:IPI00219160.3	RPL34	60S ribosomal protein L34	319	17	C	1913.82	1543.82	1482.23	1820.15	1520.78	1326.14
IPI:IPI00219219.3	LGALS1	Galectin-1	937	12	C	617.477	731.736	844.28	358.06	716.335	653.878
IPI:IPI00219229.3	LSM3	U6 snRNA-associated Sm-like protein LSm3	1419	7	C	384.425	260.901	267.291	337.593	302.058	288.17
IPI:IPI00219330.2	ILF3	Isoform 5 of Interleukin enhancer-binding factor 3	279	278	C	10503.8	10629	10651.4	10720.4	10095.8	10451
IPI:IPI00219365.3	MSN	Moesin	297	7	C	428.238	409.929	414.969	370.986	405.335	359.458
IPI:IPI00219420.3	SMC3	Structural maintenance of chromosomes protein 3	266	276	C	14973	12236.7	14049.3	14204.1	12436.1	14943
IPI:IPI00219430.1	MED24	Mediator of RNA polymerase II transcription subunit 24	281	5	C	145.145	172.959	169.974	139.125	168.038	154.109
IPI:IPI00219483.1	SNRNP70	Isoform 2 of U1 small nuclear ribonucleoprotein 70 kDa	290	72	C	3518.83	3980.55	3701.25	3027.34	3694.23	3461.82
IPI:IPI00219512.2	UCHL5	Isoform 2 of Ubiquitin carboxyl-terminal hydrolase isozyme L5	1667	4	C	111.284	115.856	108.804	113.992	117.019	92.5828
IPI:IPI00219538.3	POLB	DNA polymerase beta	959	1	C	10.7694	35.1579	21.0121	7.79526	16.9691	13.1869
IPI:IPI00219673.6	GSTK1	Glutathione S-transferase kappa 1	1976	1	C	16.5511	21.1922	22.557	12.6211	19.5602	17.306
IPI:IPI00219685.5	NDUFA13	NADH dehydrogenase (ubiquinone) 1 alpha subcomplex, 13	1531	2	C	18.2875	18.2039	18.3511	15.7334	27.0799	13.3731
IPI:IPI00219688.1	PKP2	Isoform 1 of Plakophilin-2	403	10	C	401.191	453.703	495.384	332.706	388.083	403.602
IPI:IPI00219757.1	GSTP1	Glutathione S-transferase P	578	2	C	6.60534	20.8004	13.6441	3.65155	21.8925	18.0026
IPI:IPI00219793.1	PPAN	Isoform 2 of Suppressor of SWI4 1 homolog	682	37	C	2784.43	2876.35	2644.28	2708.25	2606.42	2729.25
IPI:IPI00219822.1	BHLHA15	Class A basic helix-loop-helix protein 15	664	4	C	197.538	145.282	172.413	195.825	179.497	215.585
IPI:IPI00219841.6	LIG1	DNA ligase 1	796	2	C	90.9143	98.6047	84.3171	82.4966	103.377	76.1514
IPI:IPI00219871.5	LSM8	U6 snRNA-associated Sm-like protein LSm8	278	7	C	191.428	182.431	175.036	209.3	185.743	193.957
IPI:IPI00219885.3	RFX6	DNA-binding protein RFX6	1404	2	C	229.698	185.912	230.863	290.187	195.385	232.526
IPI:IPI00219919.2	DMAP1	DNA methyltransferase 1-associated protein 1	287	16	C	765.059	702.538	649.279	803.348	805.359	744.777
IPI:IPI00219990.1	RNASEN	Isoform 2 of Ribonuclease 3	1449	1	C	27.577	33.0438	32.6221	21.7997	37.9045	24.0876
IPI:IPI00220038.1	SRRT	Isoform 2 of Serrate RNA effector molecule homolog	263	41	C	1703.05	2594.83	2118.14	1727.56	2279.77	2079.97
IPI:IPI00220194.6	SLC2A1	Solute carrier family 2, facilitated glucose transporter member 1	1499	5	C	147.667	128.476	154.549	130.093	257.327	137.645
IPI:IPI00220289.7	CHD6	Isoform 1 of Chromodomain-helicase-DNA-binding protein 6	742	3	C	14.0634	20.2558	12.9714	11.5026	19.3541	14.5654
IPI:IPI00220302.1	WTAP	Isoform 1 of Pre-mRNA-splicing regulator WTAP	979	38	C	1416.72	1812.07	1942.88	1490.79	1415.27	1574.96
IPI:IPI00220308.1	NF2	Isoform 2 of Merlin	699	1	C	30.8066	45.4994	65.9609	71.6445	72.2532	72.8381
IPI:IPI00220327.4	KRT1	Keratin, type II cytoskeletal 1	223	100	C	2822.68	3539.31	2702.63	2633.96	12652.9	3979.6
IPI:IPI00220344.9	RPL36A;RPL36AP37;HNRNPH2	60S ribosomal protein L36a	1069	5	C	444.277	435.309	381.369	459.777	419.243	361.328
IPI:IPI00220362.5	HSPE1	10 kDa heat shock protein, mitochondrial	934	16	C	1328.4	1651.08	1690.45	994.164	1620.6	1285.27
IPI:IPI00220365.6	EIF4G1	87 kDa protein	1511	1	C	10.5186	12.8427	11.235	5.83004	15.6668	7.28318
IPI:IPI00220424.6	PIAS1	E3 SUMO-protein ligase PIAS1	1629	2	C	28.5127	37.3421	29.3944	29.1737	30.4392	24.2854
IPI:IPI00220477.3	MCRS1	Isoform 2 of Microspherule protein 1	248	2	C	149.229	148.46	155.229	157.035	146.156	141.551
IPI:IPI00220484.3	HMGN4	High mobility group nucleosome-binding domain-containing protein 4	901	5	C	288.586	275.798	248.011	265.913	258.375	280.115
IPI:IPI00220486.1	TADA3L	Isoform 1 of Transcriptional adapter 3-like	1742	1	C	7.18098	5.6323	7.83947	5.4874	7.31831	4.48393
IPI:IPI00220487.4	ATP5H	Isoform 1 of ATP synthase subunit d, mitochondrial	388	5	C	331.923	395.488	349.32	291.039	422.181	365.248
IPI:IPI00220528.6	SNRPF	Small nuclear ribonucleoprotein F	867	15	C	1365.94	1195.59	1172.8	1422.71	1325.21	1330.95
IPI:IPI00220578.3	GNAI3	Guanine nucleotide-binding protein G(k) subunit alpha	1202	1	C	20.7253	15.222	17.7027	20.6975	26.3342	20.1008
IPI:IPI00220637.5	SARS	Seryl-tRNA synthetase, cytoplasmic	1613	3	C	48.2023	54.9813	51.9876	36.2735	50.3396	36.8574
IPI:IPI00220642.7	YWHAG	14-3-3 protein gamma	823	3	C	130.336	155.201	171.434	130.021	142.347	172.631
IPI:IPI00220683.1	HNRNPD	Isoform 2 of Heterogeneous nuclear ribonucleoprotein D0	618	138	C	6453.99	7240.39	7115.56	6539.57	6614.65	6675.61
IPI:IPI00220684.1	HNRNPD	Isoform 3 of Heterogeneous nuclear ribonucleoprotein D0	618	17	C	590.119	785.698	641.623	713.795	607.875	608.091
IPI:IPI00220710.5	ACOT9	Isoform 1 of Acyl-coenzyme A thioesterase 9, mitochondrial	1474	3	C	153.206	185.445	166.835	119.44	153.451	138.972
IPI:IPI00220740.1	NPM1	Isoform 2 of Nucleophosmin	915	115	C	5665.26	6949.57	6061.69	5272.16	7005.46	5479.47
IPI:IPI00220795.4	EHMT2	Isoform 2 of Histone-lysine N-methyltransferase, H3 lysine-9 specific 3	226	54	C	3501.96	3292.03	2973.4	3807.9	3165.58	2961.69
IPI:IPI00220834.8	XRCC5	ATP-dependent DNA helicase 2 subunit 2	333	137	C	6136.11	8291.62	7280.06	6193.28	7414.94	5824.91
IPI:IPI00220857.3	CAST	Isoform 2 of Calpastatin	1508	2	C	47.5424	52.3912	51.3767	38.1508	46.2054	39.4324
IPI:IPI00220871.4	RPL37	60S ribosomal protein L37	841	12	C	1001.64	923.104	912.006	1106.85	1008.57	903.499
IPI:IPI00220887.1	ADSL	Isoform 2 of Adenylosuccinate lyase	1783	1	C	109.043	52.3277	51.8959	118.15	100.478	71.8723
IPI:IPI00220921.2	SKI	Ski oncogene	581	2	C	38.0095	42.774	38.1711	41.9358	42.41	40.9743
IPI:IPI00220993.1	CNP	Isoform CNPI of 2',3'-cyclic-nucleotide 3'-phosphodiesterase	399	4	C	152.529	157.283	152.493	150.943	162.414	145.478
IPI:IPI00220994.3	H2AFY2	Core histone macro-H2A.2	130	77	C	3396.86	3240.03	3419.66	3368.29	3003.35	3464.74
IPI:IPI00221003.3	NXT2	Isoform 2 of NTF2-related export protein 2	32	10	C	99.2916	119.032	112.594	88.9305	84.9919	96.4332
IPI:IPI00221067.1	PTPRA	Isoform 2 of Receptor-type tyrosine-protein phosphatase alpha	410	2	C	83.1085	81.145	88.1462	72.7466	159.189	69.5992
IPI:IPI00221088.5	RPS9	40S ribosomal protein S9	1233	29	C	2191.56	2787.04	2154.19	1501.75	2161.13	2395.22
IPI:IPI00221089.5	RPS13	40S ribosomal protein S13	1065	44	C	2719.16	2163.35	2322.96	2666.31	2207.87	2401.83
IPI:IPI00221091.9	RPS15A	40S ribosomal protein S15a	1375	10	C	954.678	854.352	786.125	915.498	752.828	800.386
IPI:IPI00221092.8	RPS16	40S ribosomal protein S16	607	25	C	1326.36	1133.16	1253.92	1207.77	1225.1	1171.05
IPI:IPI00221093.7	RPS17	40S ribosomal protein S17	1529	21	C	1095.45	978.924	1064.53	1113.52	1057.52	1018.55
IPI:IPI00221106.5	SF3B2	splicing factor 3B subunit 2	157	310	C	13780.5	10549.6	10738.9	13203.1	12361.1	12739.5
IPI:IPI00221199.3	KAT2A	Isoform 2 of General control of amino acid synthesis protein 5-like 2	1229	1	C	31.4403	32.1266	35.0901	31.9477	38.6226	32.0826
IPI:IPI00221222.7	SUB1	Activated RNA polymerase II transcriptional coactivator p15	1268	6	C	166.249	311.057	197.87	127.221	263.345	269.551
IPI:IPI00221232.9	GNG12	Guanine nucleotide-binding protein G(I)/G(S)/G(O) subunit gamma-12	1865	1	C	10.5144	5.95543	8.67937	11.0786	12.462	12.4907
IPI:IPI00221325.3	RANBP2	E3 SUMO-protein ligase RanBP2	609	291	C	15303.7	14771.9	16207.6	17755.6	16116.9	15975.3
IPI:IPI00221354.1	FUS	Isoform Short of RNA-binding protein FUS	77	23	C	570.815	594.223	694.638	579.925	640.292	490.421
IPI:IPI00221394.8	DKC1	H/ACA ribonucleoprotein complex subunit 4	381	71	C	4124.23	2829.36	3798.5	3733.34	3396.77	4127.83
IPI:IPI00234252.3	SMARCC1	SWI/SNF complex subunit SMARCC1	89	38	C	1641.67	1992.6	1829.74	1746.17	1727.67	1538.34
IPI:IPI00234446.2	ATF2	Isoform 1 of Cyclic AMP-dependent transcription factor ATF-2	1397	3	C	280.292	292.541	210.419	274.058	204.274	218.017
IPI:IPI00238688.2	RBPMS2	RNA-binding protein with multiple splicing 2	1515	6	C	202.013	225.837	240.513	201.573	218.344	195.579
IPI:IPI00239405.4	SYNE2	Isoform 1 of Nesprin-2	1893	3	C	68.8395	54.3512	69.6244	73.2174	67.7602	61.2521
IPI:IPI00239815.9	CIRH1A	Isoform 1 of Cirhin	773	62	C	2871.4	2969.15	3269.46	2993.66	2852.61	3280.63
IPI:IPI00240812.6	PDS5B	Isoform 1 of Sister chromatid cohesion protein PDS5 homolog B	380	78	C	4750.51	4486.24	4724.21	4291.41	4658.22	4965.75
IPI:IPI00242273.4	SMARCD2	SWI/SNF-related matrix-associated actin-dependent regulator of chromatin d2 isoform 2	58	25	C	1059.35	1196.7	1175.21	1044.19	1090.03	973.283
IPI:IPI00246842.4	TAF1C	Isoform 1 of TATA box-binding protein-associated factor RNA polymerase I subunit C	1366	1	C	22.3136	28.4927	24.3208	29.9162	31.4413	73.5578
IPI:IPI00247583.5	RPL21P19;RPL21;RPL21P16	60S ribosomal protein L21	1123	22	C	1791.6	1581.88	1550	1870.37	1822.02	1534.76
IPI:IPI00247871.2	TCERG1	Isoform 1 of Transcription elongation regulator 1	473	30	C	2159.72	2215.06	2205.97	2029.06	2144.18	1862.89
IPI:IPI00248651.4	REV3L	Isoform 1 of DNA polymerase zeta catalytic subunit	1370	1	C	0	0	2.39368	0	0	1.81648
IPI:IPI00250716.1	BRWD1	Isoform B of Bromodomain and WD repeat-containing protein 1	576	25	C	1899.33	1650.08	1809.31	1740.07	1626.98	1801.83
IPI:IPI00251559.8	RNF20	E3 ubiquitin-protein ligase BRE1A	370	17	C	597.004	556.868	577.837	604.08	557.921	463.198
IPI:IPI00254408.6	BPTF	Isoform 2 of Nucleosome-remodeling factor subunit BPTF	17	122	C	6243.81	5825.01	5424.67	6512.06	6094.57	5973.41
IPI:IPI00256095.4	EPB41L1	Isoform 4 of Band 4.1-like protein 1	1356	8	C	472.604	348.538	465.216	450.671	472.347	471.033
IPI:IPI00256684.1	AP2A1	Isoform B of AP-2 complex subunit alpha-1	486	10	C	438.115	401.681	446.033	380.61	420.312	402.335
IPI:IPI00258168.8	RBM9	Isoform 8 of RNA-binding protein 9	1282	23	C	816.856	831.833	858.004	879.228	848.435	758.609
IPI:IPI00258804.1	ATPIF1	ATPase inhibitory factor 1 isoform 3 precursor	1122	1	C	220.939	193.563	244.129	110.03	178.398	129.576
IPI:IPI00288941.1	NCOA5	Nuclear receptor coactivator 5	913	81	C	3026.45	2790.01	2959.15	3303.43	2745.08	2936.74
IPI:IPI00289034.3	DOT1L	Isoform 2 of Histone-lysine N-methyltransferase, H3 lysine-79 specific	606	16	C	867.002	688.192	674.635	811.579	718.102	635.363
IPI:IPI00289334.1	FLNB	Isoform 1 of Filamin-B	237	45	C	1517.68	1991.88	1929.63	1353.86	1683.96	1608.37
IPI:IPI00289547.4	JUND	Transcription factor jun-D	200	12	C	178.054	182.043	161.785	190.455	150.332	169.399
IPI:IPI00289560.3	E2F6	Isoform 1 of Transcription factor E2F6	1620	3	C	101.042	100.216	105.02	113.807	92.7449	100.954
IPI:IPI00289581.7	TADA2L	Transcriptional adapter 2-alpha	1598	1	C	23.9481	33.2009	27.1711	27.6809	27.3284	28.7385
IPI:IPI00289601.1	HDAC2	histone deacetylase 2	633	39	C	994.672	1004.23	947.038	1066.75	935.418	1026.41
IPI:IPI00289773.3	CEBPB	CCAAT/enhancer-binding protein beta	277	7	C	162.115	201.796	177.083	180.453	164.619	203.688
IPI:IPI00289907.7	FYTTD1	Forty-two-three domain-containing protein 1	1451	17	C	754.441	799.168	692.728	689.208	731.766	592.182
IPI:IPI00290039.6	CDCP1	Isoform 1 of CUB domain-containing protein 1	1587	3	C	218.006	198.605	227.797	213.153	432.342	197.38
IPI:IPI00290094.4	SFRS8	Splicing factor, arginine/serine-rich 8	94	4	C	219.7	321.013	300.236	207.6	244.645	209.346
IPI:IPI00290204.1	SNRNP70	Isoform 1 of U1 small nuclear ribonucleoprotein 70 kDa	290	3	C	60.3535	64.465	64.8708	61.7603	63.0669	57.2322
IPI:IPI00290308.2	TRIB1	Tribbles homolog 1	1527	1	C	10.3212	12.6589	8.72913	9.85147	11.3104	5.89726
IPI:IPI00290337.8	EPS8	Epidermal growth factor receptor kinase substrate 8	644	2	C	11.0034	11.9289	11.7357	6.944	11.1052	13.2808
IPI:IPI00290410.3	DNTTIP2	Deoxynucleotidyltransferase terminal-interacting protein 2	661	78	C	3253.25	3030.75	3365.45	3304.21	2964.03	3315.85
IPI:IPI00290429.7	CBLL1	E3 ubiquitin-protein ligase Hakai	674	2	C	79.8226	112.897	93.1429	84.1411	96.0155	83.0913
IPI:IPI00290435.3	KIF2C	Isoform 1 of Kinesin-like protein KIF2C	994	10	C	1021.39	1128.12	1108.96	874.36	1067.32	940.901
IPI:IPI00290460.3	EIF3G	Eukaryotic translation initiation factor 3 subunit G	1971	1	C	12.7146	11.3882	14.5039	17.7127	14.6393	13.2997
IPI:IPI00290514.1	INTS9	Integrator complex subunit 9	710	22	C	889.771	2738.04	1203.01	799.252	2470.41	1085.39
IPI:IPI00290547.6	NPAT	Protein NPAT	1044	4	C	121.41	129.193	125.867	119.186	142.16	113.535
IPI:IPI00290562.4	NFIL3	Nuclear factor interleukin-3-regulated protein	1262	14	C	647.845	720.265	680.344	665.555	591.898	673.908
IPI:IPI00290566.1	TCP1	T-complex protein 1 subunit alpha	1269	5	C	224.466	265.46	227.069	194.299	244.762	187.174
IPI:IPI00290652.4	RSF1	remodeling and spacing factor 1	440	83	C	3201.21	3732.55	3596.66	3142.92	3611.22	3467.64
IPI:IPI00290684.3	PNKP	Bifunctional polynucleotide phosphatase/kinase	1858	3	C	51.4338	74.473	62.6345	49.0527	62.6853	52.5395
IPI:IPI00290770.3	CCT3	chaperonin containing TCP1, subunit 3 isoform b	1227	5	C	146.014	179.803	173.717	129.646	179.149	133.523
IPI:IPI00290952.6	RRP1B	Isoform 1 of Ribosomal RNA processing protein 1 homolog B	395	51	C	1901.66	2265.75	1831.53	1847.37	2044.6	1847.66
IPI:IPI00291006.2	MDH2	Malate dehydrogenase, mitochondrial	353	46	C	2027.96	2651.72	2599.73	1479.21	1777.63	1776.99
IPI:IPI00291093.3	POLR2E	DNA-directed RNA polymerases I, II, and III subunit RPABC1	559	30	C	1168.2	1489.44	1231.17	1153.99	1358.96	1278.44
IPI:IPI00291131.6	THOC7	THO complex subunit 7 homolog	1243	8	C	604.635	587.781	439.437	643.484	641.324	445.012
IPI:IPI00291200.2	NUP133	Nuclear pore complex protein Nup133	639	72	C	2407.64	2075.77	2542.77	2213.74	2279.87	2437.61
IPI:IPI00291398.2	TIA1	Isoform Long of Nucleolysin TIA-1 isoform p40	51	12	C	384.657	517.694	457.635	394.181	427.185	378.581
IPI:IPI00291401.5	C1orf52	Isoform 1 of UPF0690 protein C1orf52	660	2	C	152.125	127.829	145.783	157.095	166.848	190.248
IPI:IPI00291457.1	STK35	Serine/threonine-protein kinase 35	1013	4	C	153.87	182.351	171.317	160.951	161.647	155.374
IPI:IPI00291467.7	SLC25A6	ADP/ATP translocase 3	167	4	C	81.5569	93.0158	93.5516	59.7998	144.503	74.2066
IPI:IPI00291510.3	IMPDH2	Inosine-5'-monophosphate dehydrogenase 2	986	13	C	286.388	1697.93	414.892	229.291	331.781	306.45
IPI:IPI00291579.7	KIF23	Isoform 1 of Kinesin-like protein KIF23	433	21	C	830.527	944.508	809.078	913.14	787.377	772.335
IPI:IPI00291607.2	ITPR3	Inositol 1,4,5-trisphosphate receptor type 3	845	5	C	241.947	248.558	231.581	209.138	259.179	209.4
IPI:IPI00291608.4	PCNP	Isoform 1 of PEST proteolytic signal-containing nuclear protein	348	10	C	432.383	520.11	448.659	406.19	420.122	426.227
IPI:IPI00291646.3	MTHFD1L	Methylenetetrahydrofolate dehydrogenase (NADP+ dependent) 1-like	809	4	C	332.67	324.617	330.715	287.207	385.003	255.439
IPI:IPI00291711.5	PLEKHG3	Isoform 1 of Pleckstrin homology domain-containing family G member 3	1903	1	C	43.4086	58.1743	44.6072	37.8287	52.854	33.1698
IPI:IPI00291755.6	NUP210	Isoform 1 of Nuclear pore membrane glycoprotein 210	758	34	C	1264.14	1231.59	1190.98	1011.83	1487.16	1249.38
IPI:IPI00291840.5	ZFP90	Isoform 1 of Zinc finger protein 90 homolog	1455	1	C	87.5283	80.5699	69.084	60.4773	67.4203	64.5254
IPI:IPI00291893.4	DCUN1D1	DCN1-like protein 1	1361	3	C	134.87	197.811	185.868	85.9583	127.255	134.538
IPI:IPI00291916.5	PHIP	PH-interacting protein	576	147	C	7541.58	6943.14	7384.99	6486.12	6383.27	7336.98
IPI:IPI00291922.2	PSMA5	Proteasome subunit alpha type-5	447	1	C	21.9806	37.9772	24.1681	28.8432	34.3585	28.8259
IPI:IPI00291939.1	SMC1A	Structural maintenance of chromosomes protein 1A	141	285	C	14817.3	11969.7	13701.5	14199.7	12265.9	14590.6
IPI:IPI00291946.8	USP10	Ubiquitin carboxyl-terminal hydrolase 10	1953	1	C	42.8633	47.5685	46.6972	45.3743	59.2297	46.1752
IPI:IPI00291983.7	MTF2	Isoform 1 of Metal-response element-binding transcription factor 2	590	18	C	1129.83	1172.67	1029.96	1136.22	1066.14	972.247
IPI:IPI00292000.6	PRPF31	Isoform 1 of U4/U6 small nuclear ribonucleoprotein Prp31	739	19	C	1049.73	956.837	900.805	1062.77	1062.89	1060.34
IPI:IPI00292059.2	NUP153	Nuclear pore complex protein Nup153	402	97	C	4573.86	4093.16	5054.94	5185.08	4415.35	4887.68
IPI:IPI00292135.1	LBR	Lamin-B receptor	1440	2	C	78.1573	92.5197	85.0807	74.8926	104.097	78.644
IPI:IPI00292168.3	ASF1A	Histone chaperone ASF1A	1951	3	C	45.7688	29.1458	38.7291	50.8455	40.2257	40.7873
IPI:IPI00292221.3	BXDC5	Ribosome production factor 1	6	26	C	1004.36	891.477	916.617	1143.69	961.149	998.914
IPI:IPI00292771.4	NUMA1	Isoform 1 of Nuclear mitotic apparatus protein 1	609	4	C	179.871	130.005	132.511	177.92	151.27	145.377
IPI:IPI00292787.6	ACTR5	Actin-related protein 5	113	3	C	59.578	64.8085	61.6412	69.4859	59.0745	55.2266
IPI:IPI00292894.5	TSR1	Pre-rRNA-processing protein TSR1 homolog	1981	1	C	0	2.41182	2.89426	1.97603	3.70263	2.3892
IPI:IPI00292953.6	RAI14	Isoform 2 of Ankycorbin	318	3	C	171.488	200.276	152.043	156.095	194.14	156.162
IPI:IPI00292975.4	RBM27	RNA-binding protein 27	464	6	C	403.714	463.532	464.409	373.81	385.734	357.822
IPI:IPI00293078.1	DDX27	Probable ATP-dependent RNA helicase DDX27	112	107	C	5745.14	4758.41	5157.73	6164.15	5256.42	5187.68
IPI:IPI00293167.4	SDF2	Stromal cell-derived factor 2	621	1	C	41.5343	45.4409	41.2482	37.0854	36.3945	34.4359
IPI:IPI00293188.5	FAM178A	Protein FAM178A	1242	5	C	302.485	260.788	306.106	315.333	309.605	311.158
IPI:IPI00293260.5	DNAJC10	Isoform 1 of DnaJ homolog subfamily C member 10	1458	3	C	68.8434	94.954	67.2085	56.8642	71.7748	57.9678
IPI:IPI00293331.3	POP1	Ribonucleases P/MRP protein subunit POP1	38	42	C	1747.66	1683.02	1679.6	1803.46	1638.77	1458.13
IPI:IPI00293396.5	AP1G1	adaptor-related protein complex 1, gamma 1 subunit isoform a	1932	1	C	11.7069	9.57247	10.6873	21.8611	7.35924	124.9
IPI:IPI00293434.2	SRP14	Signal recognition particle 14 kDa protein	645	10	C	841.592	1061.82	883.304	747.781	792.296	711.045
IPI:IPI00293464.5	DDB1	DNA damage-binding protein 1	323	145	C	7853.81	7498.74	7843.05	6978.7	6967.34	7818.03
IPI:IPI00293476.3	MRPL23	39S ribosomal protein L23, mitochondrial	1852	1	C	13.4142	19.1382	14.7773	12.4435	16.5999	13.7619
IPI:IPI00293533.4	NUP62	Nuclear pore glycoprotein p62	962	31	C	1066.83	1072.32	1228.01	1260.54	1099.23	1115.97
IPI:IPI00293568.2	RGPD6;RGPD5;RGPD4	RANBP2-like and GRIP domain-containing protein 6	609	15	C	400.637	374.858	422.55	396.16	403.235	408.799
IPI:IPI00293655.3	DDX1	ATP-dependent RNA helicase DDX1	557	19	C	911.471	1102.46	1032.7	782.824	998.992	823.433
IPI:IPI00293665.9	KRT6B	Keratin, type II cytoskeletal 6B	223	14	C	558.436	487.731	749.533	429.392	1619.99	519.261
IPI:IPI00293746.2	C1orf35	Isoform 1 of Multiple myeloma tumor-associated protein 2	1118	13	C	761.896	734.66	816.495	771.792	666.975	733.991
IPI:IPI00293845.5	RIF1	Isoform 1 of Telomere-associated protein RIF1	1416	8	C	255.244	277.829	265.112	281.214	415.941	248.914
IPI:IPI00293921.3	TOPBP1	DNA topoisomerase 2-binding protein 1	1380	2	C	9.12166	8.79603	10.9768	12.592	9.90735	9.77712
IPI:IPI00293963.4	CDYL	Isoform 1 of Chromodomain Y-like protein	1213	28	C	1254.75	1175.16	1292.86	1367.68	1072.53	1319.22
IPI:IPI00294211.2	DHX38	Pre-mRNA-splicing factor ATP-dependent RNA helicase PRP16	482	33	C	1118.21	744.552	927.36	1054.37	1037.2	1195.97
IPI:IPI00294229.6	RCL1	RNA 3'-terminal phosphate cyclase-like protein	719	43	C	2113.58	2132.81	2307.45	1996.65	1907.63	2309.81
IPI:IPI00294242.2	MRPS31	28S ribosomal protein S31, mitochondrial	1016	4	C	175.726	152.006	167.477	168.952	161.396	135.672
IPI:IPI00294398.1	HADH	Isoform 1 of Hydroxyacyl-coenzyme A dehydrogenase, mitochondrial	357	8	C	713.782	775.129	781.979	518.241	616.949	591.697
IPI:IPI00294402.1	ORC3L	Isoform 1 of Origin recognition complex subunit 3	822	9	C	270.04	273.686	285.156	261.124	283.033	273.528
IPI:IPI00294435.8	SLU7	Pre-mRNA-splicing factor SLU7	571	31	C	1613.12	1167.32	1550.25	1683.67	1401.09	1867.74
IPI:IPI00294536.2	STRAP	cDNA FLJ51909, highly similar to Serine-threonine kinase receptor-associatedprotein	1769	5	C	180.585	193.207	179.531	167.279	198.924	156.307
IPI:IPI00294575.7	CDC27	Cell division cycle protein 27 homolog	768	3	C	259.963	288.598	268.928	364.522	302.972	359.738
IPI:IPI00294618.1	PRCC	Proline-rich protein PRCC	1488	3	C	23.0803	14.232	16.6588	25.5785	25.2144	27.5838
IPI:IPI00294701.1	MNAT1	CDK-activating kinase assembly factor MAT1	1264	1	C	19.3196	18.6933	21.7134	18.8992	18.8299	17.2902
IPI:IPI00294742.6	LARP7	La-related protein 7	437	24	C	1182	1196.76	1141.57	1195.72	1059.74	1108.76
IPI:IPI00294744.7	PARN	Poly(A)-specific ribonuclease PARN	874	85	C	5234.84	5076.03	5742.65	5277.93	4927.23	5725.19
IPI:IPI00294879.1	RANGAP1	Ran GTPase-activating protein 1	325	69	C	3489.74	3171	3395.76	4544.75	3496.31	3455.79
IPI:IPI00294955.3	LSM4	U6 snRNA-associated Sm-like protein LSm4	1308	22	C	1080.9	952.62	909.453	1125.77	1019.22	996.854
IPI:IPI00295022.6	NKTR	NK-tumor recognition protein	1147	14	C	465.52	482.714	540.399	480.304	442.591	442.319
IPI:IPI00295066.4	MRPL48	Isoform 1 of 39S ribosomal protein L48, mitochondrial	727	1	C	85.5203	103.465	95.0638	67.1076	90.9438	70.986
IPI:IPI00295457.6	MPRIP	Isoform 2 of Myosin phosphatase Rho-interacting protein	1818	2	C	114.645	137.363	105.287	99.0079	129.936	106.953
IPI:IPI00295556.3	FOSB	Protein fosB	1165	5	C	140.307	159.399	141.983	178.595	130.317	152.679
IPI:IPI00295585.2	CGGBP1	CGG triplet repeat-binding protein 1	1969	1	C	140.452	128.448	138.459	107.07	123.065	110.552
IPI:IPI00295992.4	ATAD3A	Isoform 2 of ATPase family AAA domain-containing protein 3A	1727	1	C	21.422	25.2986	22.6628	20.3658	38.8742	23.064
IPI:IPI00296215.2	EPCAM	Tumor-associated calcium signal transducer 1	493	21	C	430.641	360.469	435.295	457.331	749.87	503.521
IPI:IPI00296337.2	PRKDC	Isoform 1 of DNA-dependent protein kinase catalytic subunit	788	9	C	149.267	187.446	168.601	141.868	323.484	154.808
IPI:IPI00296388.4	BAZ2A	Isoform 1 of Bromodomain adjacent to zinc finger domain protein 2A	96	77	C	3714.02	3478.48	3243.02	3653.91	3631.78	3228.42
IPI:IPI00296432.1	IWS1	Isoform 1 of Protein IWS1 homolog	592	17	C	538.122	1051.98	776.146	676.715	962.798	761.773
IPI:IPI00296535.1	HACL1	2-hydroxyacyl-CoA lyase 1	1390	1	C	41.6481	39.4678	44.4503	32.8953	43.4048	33.4437
IPI:IPI00296594.2	RYBP	RING1 and YY1-binding protein	1571	4	C	11.8707	22.5457	23.7648	23.9416	15.0266	20.0777
IPI:IPI00296907.4	ACOX1	Isoform 1 of Peroxisomal acyl-coenzyme A oxidase 1	1059	7	C	88.3316	92.5604	91.5261	87.5799	106.99	83.905
IPI:IPI00296909.3	PARP4	Poly [ADP-ribose] polymerase 4	1259	3	C	48.9931	50.016	69.5515	31.4802	59.5354	45.762
IPI:IPI00296934.3	NKAP	NF-kappa-B-activating protein	247	10	C	209.203	201.514	231.345	226.364	196.202	231.273
IPI:IPI00297084.7	DDOST	Dolichyl-diphosphooligosaccharide--protein glycosyltransferase 48 kDa subunit	1898	1	C	40.1661	59.8559	44.0756	40.5869	102.95	34.4527
IPI:IPI00297160.4	CD44	Isoform 12 of CD44 antigen	1290	6	C	143.104	125.215	174.225	143.59	261.218	156.753
IPI:IPI00297191.2	MED14	Mediator of RNA polymerase II transcription subunit 14	653	3	C	176.691	189.801	186.895	176.42	176.561	172.856
IPI:IPI00297211.1	SMARCA5	SWI/SNF-related matrix-associated actin-dependent regulator of chromatin subfamily A member 5	651	196	C	9349.49	9580.46	9477.34	8775.46	9613.56	9746.07
IPI:IPI00297241.3	URB1	Nucleolar pre-ribosomal-associated protein 1	232	52	C	1759.17	1869.45	1842.77	1751.15	1646.38	1854.65
IPI:IPI00297322.3	ARFGAP2	ADP-ribosylation factor GTPase-activating protein 2	1988	1	C	64.7054	51.8561	58.5289	78.6739	60.5959	63.6146
IPI:IPI00297357.1	PINX1	Isoform 1 of Pin2-interacting protein X1	733	22	C	801.941	749.482	847.286	801.825	735.216	678.734
IPI:IPI00297396.5	REXO1	RNA exonuclease 1 homolog	1466	2	C	17.6	49.7454	17.5195	16.3373	46.7356	17.8422
IPI:IPI00297455.5	AKAP8L	A-kinase anchor protein 8-like	813	11	C	566.939	782.901	616.328	550.143	758.465	562.99
IPI:IPI00297477.3	SNRPA1	U2 small nuclear ribonucleoprotein A'	1415	57	C	4183.66	3283.78	3469.31	4084.24	3812.39	4024.08
IPI:IPI00297572.5	AQR	Intron-binding protein aquarius	50	91	C	4303.88	3418.08	3985.68	4037.33	3939.42	4945.28
IPI:IPI00297579.4	CBX3;LOC653972	Chromobox protein homolog 3	872	49	C	2838.75	2825.18	2722.73	2713.36	2779.49	2873.75
IPI:IPI00297626.4	STXBP3	Syntaxin-binding protein 3	615	6	C	198.624	162.574	210.019	218.055	177.605	207.59
IPI:IPI00297723.2	RBM6	RNA-binding protein 6	420	19	C	967.636	994.386	1074.37	1040.32	993.019	1027.81
IPI:IPI00297779.7	CCT2	T-complex protein 1 subunit beta	350	8	C	88.4193	108.303	103.005	73.2441	88.5242	85.0757
IPI:IPI00297851.1	CHD1	chromodomain helicase DNA binding protein 1	730	46	C	2761.78	2492.61	2455.75	2417.78	2299.71	2945.16
IPI:IPI00297900.4	DDX10	Probable ATP-dependent RNA helicase DDX10	677	110	C	5518.71	5485.45	5333.8	5460.54	4945.1	5477.84
IPI:IPI00297982.7	EIF2S3	Eukaryotic translation initiation factor 2 subunit 3	1700	1	C	54.5732	70.8062	64.4116	46.7875	62.6829	53.9914
IPI:IPI00298057.2	PPL	Periplakin	712	33	C	1147.12	1284.4	1325.07	1008.55	1032.42	1125.03
IPI:IPI00298058.1	SUPT5H	Isoform 1 of Transcription elongation factor SPT5	771	106	C	3604.57	5305.8	3939.63	3852.76	5075.45	3971.54
IPI:IPI00298347.1	PTPN11	Isoform 2 of Tyrosine-protein phosphatase non-receptor type 11	1821	4	C	123.967	136.815	110.936	104.121	180.141	108.054
IPI:IPI00298625.2	LYN	Isoform LYN A of Tyrosine-protein kinase Lyn	543	5	C	371.457	394.73	397.548	270.243	525.987	264.398
IPI:IPI00298731.2	PPP1R10	Serine/threonine-protein phosphatase 1 regulatory subunit 10	1288	11	C	772.261	1014.7	895.681	732.783	910.518	729.744
IPI:IPI00298738.3	POLRMT	DNA-directed RNA polymerase, mitochondrial precursor	1938	2	C	35.0239	63.2331	42.2151	28.9437	50.304	50.3307
IPI:IPI00298896.8	CLK3	Isoform 1 of Dual specificity protein kinase CLK3	1252	7	C	384.674	537.067	496.505	338.053	409.807	416.279
IPI:IPI00298935.4	KDM3B	Isoform 1 of Lysine-specific demethylase 3B	1601	3	C	51.1898	79.6359	67.1414	54.9732	69.7547	52.5171
IPI:IPI00298940.3	AURKA	Serine/threonine-protein kinase 6	965	6	C	145.823	164.635	136.482	141.502	165.177	141.698
IPI:IPI00298971.1	VTN	Vitronectin	1096	2	C	5.50339	7.18154	6.71157	7.43025	6.82936	7.14037
IPI:IPI00298994.6	TLN1	Talin-1	1496	2	C	7.58786	8.68117	4.29382	10.2898	6.17796	6.91431
IPI:IPI00299000.5	PA2G4	Proliferation-associated protein 2G4	306	17	C	710.48	736.052	778.905	555.645	626.587	592.456
IPI:IPI00299033.1	KPNA3	Importin subunit alpha-3	1070	8	C	308.906	363.67	376.537	276.577	317.841	297.701
IPI:IPI00299086.3	SDCBP	Syntenin-1	1794	1	C	13.4282	14.029	14.0905	13.2187	12.0158	13.6481
IPI:IPI00299147.8	SUMO3;SUMO2	Small ubiquitin-related modifier 3	1187	8	C	445.762	379.77	272.705	494.625	468.951	403.025
IPI:IPI00299149.1	SUMO2	Small ubiquitin-related modifier 2	1187	4	C	172.369	141.954	106.175	183.437	181.391	154.996
IPI:IPI00299155.5	PSMA4	Proteasome subunit alpha type-4	725	3	C	98.7331	151.741	117.009	107.159	149.925	94.6803
IPI:IPI00299214.7	TK1	Thymidine kinase, cytosolic	1671	2	C	45.7825	65.9687	60.3508	45.1024	52.7826	48.6091
IPI:IPI00299412.7	CD97	Isoform 2 of CD97 antigen	1630	1	C	35.4629	23.0642	28.9986	31.6868	50.9551	26.5402
IPI:IPI00299417.3	THOC5	THO complex subunit 5 homolog	293	16	C	1142.1	1178.82	843.687	1274.33	1299.08	982.464
IPI:IPI00299526.7	SUZ12	Polycomb protein SUZ12	537	54	C	2295.82	2187.2	2247.32	2332.76	2036.2	2167.07
IPI:IPI00299571.5	PDIA6	Isoform 2 of Protein disulfide-isomerase A6	1492	4	C	59.4435	67.0178	70.7867	50.643	105.507	64.7801
IPI:IPI00299573.1	RPL7A	60S ribosomal protein L7a	63	27	C	1567.11	1342.75	1303.36	1373.99	1460.2	1150.36
IPI:IPI00299608.3	PSMD1	Isoform 1 of 26S proteasome non-ATPase regulatory subunit 1	1130	1	C	4.50444	3.6548	3.93895	4.43541	4.94102	1.71891
IPI:IPI00299681.1	PRDM10	Isoform 1 of PR domain zinc finger protein 10	824	4	C	125.476	172.09	128.141	144.65	146.801	132.613
IPI:IPI00299749.4	ZNF16	Zinc finger protein 16	1855	1	C	14.5102	11.7326	12.2622	13.7665	15.6707	9.88728
IPI:IPI00299904.3	MCM7	Isoform 1 of DNA replication licensing factor MCM7	1101	25	C	1120.64	905.755	995.229	1118.18	984.777	851.575
IPI:IPI00300060.4	WDR70	WD repeat-containing protein 70	30	13	C	371.368	230.117	303.68	375.468	342.802	396.585
IPI:IPI00300074.3	FARSB	Phenylalanyl-tRNA synthetase beta chain	1015	3	C	170.258	177.855	176.485	153.029	156.872	156.083
IPI:IPI00300078.6	PWP2	Periodic tryptophan protein 2 homolog	215	91	C	3442.59	3344.91	3509.98	3268.27	3144.31	3587.93
IPI:IPI00300127.3	NAT10	N-acetyltransferase 10	370	103	C	4291.59	4053.33	4681.01	3997.1	5272.54	4585.44
IPI:IPI00300278.3	MED8	Isoform 2 of Mediator of RNA polymerase II transcription subunit 8	1841	3	C	138.341	167.843	161.714	134.461	131.777	147.487
IPI:IPI00300333.4	PAF1	Isoform 1 of RNA polymerase II-associated factor 1 homolog	702	17	C	539.472	549.572	615.271	546.177	605.439	650.918
IPI:IPI00300371.5	SF3B3	Isoform 1 of Splicing factor 3B subunit 3	292	263	C	10832.8	9126.3	8506.9	10252	10195.1	10159.8
IPI:IPI00300384.3	ERBB2	Receptor tyrosine-protein kinase erbB-2	1388	2	C	212.102	187.081	236.416	197.527	262.248	196.173
IPI:IPI00300408.3	CUTC	Copper homeostasis protein cutC homolog	1437	5	C	148.65	149.518	164.895	113.469	124.807	126.47
IPI:IPI00300631.3	SAFB	Scaffold attachment factor B1	83	168	C	8945.92	8750.62	9023.93	9758.75	7895.38	9000.05
IPI:IPI00300659.4	CDC73	Parafibromin	662	17	C	1233.99	1139.65	1263.73	1265.86	1332.66	1379.67
IPI:IPI00300725.7	KRT6A	Keratin, type II cytoskeletal 6A	223	3	C	98.7063	104.207	105.073	71.8419	740.036	66.547
IPI:IPI00300990.5	C1orf77	Isoform 1 of Uncharacterized protein C1orf77	755	39	C	1682.67	1701.15	1593.04	1638.79	1394.45	1508.14
IPI:IPI00301021.3	SSR1	Isoform 1 of Translocon-associated protein subunit alpha	1376	1	C	83.8148	87.3264	79.2326	72.0646	123.826	84.8356
IPI:IPI00301058.5	VASP	Vasodilator-stimulated phosphoprotein	1922	3	C	154.24	153.848	196.467	112.755	148.463	142.69
IPI:IPI00301078.3	RAD52	DNA repair protein RAD52 homolog	1917	1	C	91.0679	96.1557	129.137	121.551	105.393	115.51
IPI:IPI00301139.5	MED17	Isoform 1 of Mediator of RNA polymerase II transcription subunit 17	1387	7	C	151.329	161.919	167.737	151.909	170.694	145.371
IPI:IPI00301163.1	KTELC1	KTEL motif-containing protein 1	1902	1	C	3.33506	2.60304	4.61546	2.71223	4.07495	3.73295
IPI:IPI00301252.2	THOC6	Isoform 3 of THO complex subunit 6 homolog	336	11	C	303.79	331.185	245.46	323.608	345.344	233.624
IPI:IPI00301283.1	FBXW11	Isoform B of F-box/WD repeat-containing protein 11	160	2	C	72.1424	51.1547	62.2595	66.29	58.7157	62.6494
IPI:IPI00301311.1	SET	Isoform 2 of Protein SET	1172	6	C	202.743	206.248	233.125	184.211	176.363	203.005
IPI:IPI00301323.1	DDX18	ATP-dependent RNA helicase DDX18	634	125	C	4828.84	5024.33	4754.67	4419.87	4542.43	4809.27
IPI:IPI00301346.3	POLR3B	DNA-directed RNA polymerase III subunit RPC2	698	14	C	1263.98	1310.59	1496.92	1730.42	1297.87	1506.62
IPI:IPI00301364.3	SKP1	Isoform 1 of S-phase kinase-associated protein 1	1255	18	C	858.185	887.036	823.551	976.273	865.682	906.309
IPI:IPI00301395.4	CPVL	Probable serine carboxypeptidase CPVL	1371	2	C	137.602	162.28	151.135	118.686	139.205	146.242
IPI:IPI00301421.5	ZC3HC1	Isoform 1 of Nuclear-interacting partner of ALK	1586	2	C	32.8091	33.1783	43.3759	34.9071	44.3733	31.9316
IPI:IPI00301503.8	TRA2B	Isoform 1 of Transformer-2 protein homolog beta	120	69	C	2668.05	2400.54	2627.17	2909.21	2559.73	2559.82
IPI:IPI00301518.6	MOBKL1B	Isoform 1 of Mps one binder kinase activator-like 1B	1211	2	C	25.3575	28.5592	28.5661	17.9081	20.9541	20.9122
IPI:IPI00301583.3	ZNF691	HCG23158, isoform CRA_a	131	1	C	12.1406	9.69722	12.3934	15.9192	9.54539	16.1088
IPI:IPI00301647.4	GLE1	Isoform 1 of Nucleoporin GLE1	140	21	C	941.791	907.248	945.436	751.687	1085.39	811.595
IPI:IPI00301844.2	ZHX3	Zinc fingers and homeoboxes protein 3	535	2	C	9.92816	10.2279	11.0645	7.1847	12.9055	7.71736
IPI:IPI00301923.4	CDK9	Isoform 1 of Cell division protein kinase 9	543	5	C	250.317	215.451	181.313	247.745	199.594	218.838
IPI:IPI00301936.4	ELAVL1	cDNA FLJ60076, highly similar to ELAV-like protein 1	457	119	C	4468.62	4484.61	4407.92	4182.16	4110.13	3972.04
IPI:IPI00302149.2	PHC3	polyhomeotic like 3	349	16	C	484.123	656.798	571.228	560.583	540.833	525.342
IPI:IPI00302176.5	GAR1	Isoform 1 of H/ACA ribonucleoprotein complex subunit 1	882	30	C	2269.69	1521.69	1947.62	2122.57	1692.8	2001.05
IPI:IPI00302238.3	AATF	Protein AATF	569	61	C	1929.92	1887.45	2187.39	2090.79	1928.77	2129.1
IPI:IPI00302281.1	DDX56	Probable ATP-dependent RNA helicase DDX56	458	48	C	3415.09	3034.62	3147.28	3356.01	3227.94	2983.95
IPI:IPI00302592.2	FLNA	Isoform 2 of Filamin-A	237	98	C	3520.02	4662.65	4453	3260.91	4153.57	3832.2
IPI:IPI00302652.3	MED27	Isoform 1 of Mediator of RNA polymerase II transcription subunit 27	707	2	C	21.6315	28.3854	22.914	21.0646	27.0499	19.4489
IPI:IPI00302829.5	RB1	Retinoblastoma-associated protein	961	1	C	103.184	135.89	140.623	50.3671	95.4409	116.413
IPI:IPI00302850.4	SNRPD1	Small nuclear ribonucleoprotein Sm D1	1745	18	C	492.995	385.9	412.601	411.895	434.538	455.135
IPI:IPI00302860.2	DHX33	cDNA FLJ56443, highly similar to Putative ATP-dependent RNA helicase DHX33	1126	53	C	3477.49	3089.53	3194.63	3494.38	2928.01	3101.53
IPI:IPI00302917.5	ARID4B	Isoform 2 of AT-rich interactive domain-containing protein 4B	1088	6	C	105.352	128.291	118.485	121.55	128.463	127.85
IPI:IPI00302925.4	CCT8	59 kDa protein	503	5	C	325.819	466.658	387.697	269.242	363.729	312.558
IPI:IPI00302927.6	ILK-2;CCT4	T-complex protein 1 subunit delta	842	6	C	302.262	412.952	353.243	241.89	344.143	292.205
IPI:IPI00302990.3	WDR55	Isoform 1 of WD repeat-containing protein 55	417	9	C	575.788	603.741	662.856	546.457	578.22	660.346
IPI:IPI00303063.9	PDS5A	Isoform 2 of Sister chromatid cohesion protein PDS5 homolog A	380	27	C	983.373	1075.64	1026.35	944.713	1488.74	952.354
IPI:IPI00303099.2	CDCA8	Borealin	1709	56	C	2521.93	2254.58	2481.21	2726.14	2268.67	2604.79
IPI:IPI00303105.3	SUMO1	Small ubiquitin-related modifier 1	1180	12	C	859.255	750.179	808.62	1007.38	758.019	868.191
IPI:IPI00303158.3	CMAS	Isoform 1 of N-acylneuraminate cytidylyltransferase	84	9	C	487.235	565.738	521.276	463.361	481.634	448.183
IPI:IPI00303280.4	MPP6	MAGUK p55 subfamily member 6	1535	2	C	66.0625	57.0119	58.776	70.0298	70.5892	50.4778
IPI:IPI00303292.1	KPNA1	Importin subunit alpha-1	1112	15	C	672.538	631.722	783.456	647.542	570.04	686.885
IPI:IPI00303343.7	SCAF1	Splicing factor, arginine/serine-rich 19	129	31	C	845.94	1216.43	865.01	864.852	1135.12	855.769
IPI:IPI00303476.1	ATP5B	ATP synthase subunit beta, mitochondrial	429	20	C	651.657	682.797	714.653	585.676	978.433	615.141
IPI:IPI00303560.1	AEBP2	Isoform 2 of Zinc finger protein AEBP2	1075	1	C	46.5499	47.9972	49.0835	60.4146	48.8033	55.4028
IPI:IPI00303565.4	C14orf102	hypothetical protein LOC55051 isoform 2	1486	2	C	21.3935	16.2197	23.8466	14.1469	25.9938	16.7707
IPI:IPI00303812.7	C9orf82	Uncharacterized protein C9orf82	1615	8	C	372.604	397.475	371.488	440.102	336.206	397.93
IPI:IPI00303813.5	NOL11	Nucleolar protein 11	280	76	C	3143.65	3150.42	3582.05	3084.21	3008.1	3578.89
IPI:IPI00304187.8	RBM28	RNA-binding protein 28	37	129	C	7290.86	7417.71	6611.71	7752.91	6856.06	6508.32
IPI:IPI00304232.1	WDR12	Ribosome biogenesis protein WDR12	671	35	C	1932.27	1951.86	2076.49	2121.41	1976.26	2162.08
IPI:IPI00304435.3	NIPSNAP1	Protein NipSnap homolog 1	1035	14	C	881.363	1169.03	1055.65	774.244	952.737	900.666
IPI:IPI00304493.5	SRFBP1	Serum response factor-binding protein 1	161	34	C	1582.81	1803.68	2014.86	1960.45	1933.05	1940.28
IPI:IPI00304596.3	NONO	Non-POU domain-containing octamer-binding protein	609	121	C	5160.78	6164.1	5735.42	5265.23	5806.33	4626.5
IPI:IPI00304612.9	RPL13A	60S ribosomal protein L13a	851	25	C	1579.31	1732.7	1494.97	1322.21	1615.73	1378.28
IPI:IPI00304621.5	ZNF518B	Zinc finger protein 518B	1463	17	C	935.101	896.981	847.13	921.798	859.83	828.223
IPI:IPI00304676.5	INTS5	Integrator complex subunit 5	321	4	C	116.412	478.569	177.48	102.503	557.353	148.053
IPI:IPI00304692.1	RBMX	Heterogeneous nuclear ribonucleoprotein G	450	122	C	8105.86	6396.76	7323.48	8582.26	7262.22	8083.24
IPI:IPI00304885.1	CENPC1	Centromere protein C 1	1145	35	C	1888.01	1581.36	1768	1776.07	1635.49	1757.52
IPI:IPI00304925.5	HSPA1A;HSPA1B	Heat shock 70 kDa protein 1	7	59	C	2199.53	2948.51	2806.22	2399.17	2340.3	2337.79
IPI:IPI00304932.2	RRP8	Cerebral protein 1	704	35	C	1065.44	1041.85	1113.91	1109.08	973.537	1123.19
IPI:IPI00305068.5	PRPF6	Pre-mRNA-processing factor 6	39	70	C	3789.81	3486.78	3442.34	4021.02	4037.29	4229.88
IPI:IPI00305258.4	MOSC1	Isoform 1 of MOSC domain-containing protein 1, mitochondrial	1885	1	C	11.7223	14.3978	19.1657	15.6488	13.2246	17.2032
IPI:IPI00305267.2	GOLGA3	Isoform 1 of Golgin subfamily A member 3	1220	1	C	5.90688	2.31985	5.58141	4.85356	4.19651	4.48334
IPI:IPI00305289.2	KIF11	Kinesin-like protein KIF11	798	4	C	73.6923	67.9576	55.8597	81.9348	81.4801	56.5861
IPI:IPI00305337.1	RFX1	MHC class II regulatory factor RFX1	1880	2	C	36.6176	52.5588	41.9043	37.0692	53.9305	44.6805
IPI:IPI00305374.5	THOC1	THO complex subunit 1	983	21	C	737.861	749.223	585.586	764.809	811.043	609.197
IPI:IPI00305545.2	DBR1	Isoform 1 of Lariat debranching enzyme	1837	1	C	5.93997	14.9302	8.9814	6.30051	12.2582	4.73075
IPI:IPI00305559.1	DBP	D site-binding protein	1491	1	C	5.25582	9.30044	6.69758	5.51456	8.51944	8.45577
IPI:IPI00305656.3	CENPN	Isoform 1 of Centromere protein N	834	9	C	180.825	142.58	169.011	150.316	152.667	148.846
IPI:IPI00305833.3	SMU1	WD40 repeat-containing protein SMU1	75	115	C	5647.22	5115.98	4854.06	6002.12	5530.55	5855.29
IPI:IPI00305986.4	MED18;LOC100133916	cDNA FLJ51219, highly similar to Homo sapiens mediator of RNA polymerase II transcription, subunit 18 homolog (MED18), mRNA	1790	1	C	54.7223	63.7543	60.9614	58.076	62.3234	58.0518
IPI:IPI00305992.4	WBSCR16	Williams-Beuren syndrome chromosomal region 16 protein	1516	1	C	8.83479	5.98629	5.61984	8.23841	5.71412	5.54194
IPI:IPI00306017.3	C15orf44	cDNA FLJ55475	1254	9	C	194.108	779.568	318.689	164.759	658.699	262.132
IPI:IPI00306087.5	WRAP53	Telomerase Cajal body protein 1	1253	2	C	12.9289	12.7109	11.8446	8.48468	12.4445	12.2469
IPI:IPI00306330.7	NSL1	Kinetochore-associated protein NSL1 homolog	1209	6	C	137.234	145.757	138.496	156.407	148.142	154.468
IPI:IPI00306332.4	RPL24	60S ribosomal protein L24	468	11	C	863.555	861.269	879.092	776.156	954.345	807.593
IPI:IPI00306343.5	RBM41	Isoform 1 of RNA-binding protein 41	1970	1	C	27.9067	40.4525	35.0763	37.6332	36.5138	29.7786
IPI:IPI00306369.3	NSUN2	tRNA (cytosine-5-)-methyltransferase NSUN2	1413	4	C	189.53	211.511	126.476	144.6	178.886	93.9395
IPI:IPI00306398.7	NUDCD1	Isoform 2 of NudC domain-containing protein 1	1624	1	C	20.8387	25.0587	20.6833	16.1151	22.0383	18.4979
IPI:IPI00306400.9	KIFC1	Kinesin-like protein KIFC1	394	6	C	115.271	115.666	117.24	108.746	103.109	105.626
IPI:IPI00306446.2	ZNF24	Zinc finger protein 24	1721	2	C	206.238	216.996	222.33	179.969	204.355	190.644
IPI:IPI00306452.5	TIPIN	TIMELESS-interacting protein	1738	3	C	82.8189	66.8911	60.6229	102.327	74.3966	68.8058
IPI:IPI00306471.1	CCDC94	Coiled-coil domain-containing protein 94	1068	6	C	212.119	176.25	196.05	224.464	204.267	241.033
IPI:IPI00306511.2	L3MBTL3	Isoform 1 of Lethal(3)malignant brain tumor-like 3 protein	166	8	C	209.918	253.291	229.542	198.379	232.029	181.218
IPI:IPI00306516.1	TIMM44	Mitochondrial import inner membrane translocase subunit TIM44	1193	7	C	121.303	137.093	150.226	93.6996	133.214	98.7819
IPI:IPI00306642.3	WDSOF1	Putative uncharacterized protein WDSOF1	572	67	C	3735.69	3685.14	3727.81	3906.63	3406.08	3640.33
IPI:IPI00306723.3	CEBPZ	CCAAT/enhancer-binding protein zeta	208	79	C	2956.34	2747.39	2841.91	2894.64	2732.71	2937.26
IPI:IPI00306749.8	SLC4A1AP	Kanadaptin	1560	4	C	92.3124	98.4181	106.208	94.4655	110.821	98.8656
IPI:IPI00306960.3	NARS	Asparaginyl-tRNA synthetase, cytoplasmic	1540	2	C	144.358	155.144	147.302	111.364	155.542	124.913
IPI:IPI00307409.6	MRPL9	39S ribosomal protein L9, mitochondrial	1249	1	C	5.42746	3.53115	3.85606	3.83204	5.1417	2.49571
IPI:IPI00307535.2	KLHL15	Kelch-like protein 15	1662	5	C	136.617	149.321	149.607	142.018	130.674	152.768
IPI:IPI00307591.5	ZNF609	Zinc finger protein 609	1307	7	C	196.277	208.712	201.855	209.767	180.447	180.492
IPI:IPI00307659.2	CBX8	Chromobox protein homolog 8	543	35	C	1982.55	2166.25	2084.34	2169.47	1898.49	1990.29
IPI:IPI00307733.5	SETD2	Isoform 1 of Histone-lysine N-methyltransferase SETD2	401	7	C	427.298	1159.94	424.782	427.707	986.191	424.443
IPI:IPI00307749.2	NDUFS7	NADH dehydrogenase [ubiquinone] iron-sulfur protein 7, mitochondrial	1660	1	C	33.0482	31.441	28.9936	26.805	42.9672	23.23
IPI:IPI00307760.7	ZC3H8	Zinc finger CCCH domain-containing protein 8	1238	6	C	130.644	226.062	120.742	150.691	180.724	108.195
IPI:IPI00307783.9	WHSC1L1	Isoform 3 of Histone-lysine N-methyltransferase NSD3	716	7	C	178.215	202.759	195.725	180.698	181.877	186.9
IPI:IPI00328097.4	SNX27	Isoform 3 of Sorting nexin-27	1736	2	C	54.3555	70.7705	64.0142	38.7888	57.691	52.1359
IPI:IPI00328144.6	TAF2	Transcription initiation factor TFIID subunit 2	1526	4	C	117.176	133.824	135.053	115.428	117.426	114.29
IPI:IPI00328170.9	MOGS	Mannosyl-oligosaccharide glucosidase	1649	1	C	14.5275	13.6728	10.6821	14.6788	12.8521	13.7844
IPI:IPI00328200.3	QRICH1	Glutamine-rich protein 1	1770	1	C	15.3395	39.9025	33.3856	12.1843	16.8834	18.9513
IPI:IPI00328209.5	FBXO11	Isoform 1 of F-box only protein 11	1407	8	C	214.791	239.114	273.51	198.915	215.06	234.568
IPI:IPI00328218.4	LSR	Isoform 2 of Lipolysis-stimulated lipoprotein receptor	1575	1	C	62.4562	56.0807	71.1789	57.1512	108.667	53.1493
IPI:IPI00328257.4	AP1B1	Isoform A of AP-1 complex subunit beta-1	830	11	C	273.989	290.702	287.603	257.384	267.41	240.944
IPI:IPI00328291.4	CKAP2L	Isoform 1 of Cytoskeleton-associated protein 2-like	1501	1	C	5.26951	6.65856	7.18916	4.46821	7.71493	7.6889
IPI:IPI00328298.6	SMC4	Isoform 2 of Structural maintenance of chromosomes protein 4	1128	7	C	297.04	347.889	288.074	268.977	386.141	263.832
IPI:IPI00328306.9	ZC3H11A	Zinc finger CCCH domain-containing protein 11A	149	85	C	4727.55	4283.08	4138.01	4919.98	3964.6	4224
IPI:IPI00328319.8	RBBP4	Histone-binding protein RBBP4	50	76	C	3902.65	3693.9	3754.49	3948.9	3414.55	3785.63
IPI:IPI00328390.2	PCGF5	Isoform 1 of Polycomb group RING finger protein 5	1664	1	C	5.93525	5.84205	7.26581	6.73007	6.17361	5.06562
IPI:IPI00328658.3	ASH2L	Isoform 1 of Set1/Ash2 histone methyltransferase complex subunit ASH2	976	10	C	363.04	373.869	327.705	402.318	304.425	313.585
IPI:IPI00328688.3	SCML2	Isoform 1 of Sex comb on midleg-like protein 2	541	14	C	509.926	688.956	546.947	533.94	696.746	555.784
IPI:IPI00328748.4	MANF	mesencephalic astrocyte-derived neurotrophic factor	1050	8	C	738.476	683.253	788.163	614.383	568.413	604.981
IPI:IPI00328815.3	USP48	USP48 protein	1441	2	C	69.48	63.4838	72.0254	70.5581	60.7395	62.2563
IPI:IPI00328840.9	THOC4	THO complex 4	155	100	C	3779.42	3482.04	3614.06	4288.57	3604.06	3802.98
IPI:IPI00328847.5	NAT11	Isoform 1 of N-acetyltransferase 11	1682	8	C	104.31	117.422	110.304	99.0736	115.282	110.99
IPI:IPI00328987.3	BYSL	Bystin	439	52	C	2380.18	2481.18	2703.66	2267.29	2611.91	2746.48
IPI:IPI00329036.2	MRPL50	39S ribosomal protein L50, mitochondrial	1305	2	C	19.0619	7.18178	25.3792	21.5007	8.28421	20.9627
IPI:IPI00329057.8	FBXL18	Isoform 1 of F-box/LRR-repeat protein 18	714	1	C	4.09867	5.15748	5.81134	2.59787	5.1491	6.08932
IPI:IPI00329088.4	CHD1L	Isoform 1 of Chromodomain-helicase-DNA-binding protein 1-like	1450	5	C	181.258	314.305	316.36	145	254.504	244.478
IPI:IPI00329216.3	DNMT3A	Isoform 1 of DNA (cytosine-5)-methyltransferase 3A	356	20	C	1098.11	1071.69	967.765	1088.16	997.087	926.123
IPI:IPI00329331.6	UGP2	Isoform 1 of UTP--glucose-1-phosphate uridylyltransferase	1789	1	C	4.93341	21.014	5.21991	7.09446	5.41112	3.63191
IPI:IPI00329352.3	NOMO1;NOMO3	Nodal modulator 1	1189	1	C	5.5693	4.63695	6.3187	5.54479	6.26806	7.72084
IPI:IPI00329389.8	RPL6	60S ribosomal protein L6	459	25	C	1684.38	1786.1	1471.99	1525.45	1695.65	1441.48
IPI:IPI00329495.4	ABLIM1	Isoform 1 of Actin-binding LIM protein 1	476	2	C	61.0795	63.643	68.3513	49.4482	52.7411	59.7549
IPI:IPI00329526.3	CDC20	Cell division cycle protein 20 homolog	833	4	C	107.338	120.464	105.781	105.499	112.299	103.73
IPI:IPI00329536.2	EEA1	Early endosome antigen 1	1263	12	C	303.11	295.921	203.978	356.621	323.585	216.397
IPI:IPI00329547.3	ZC3H13	Isoform 1 of Zinc finger CCCH domain-containing protein 13	543	22	C	599.944	792.948	844.1	639.394	603.521	724.355
IPI:IPI00329589.2	PRDM11	PR domain containing 11	1078	2	C	90.8172	115.742	116.196	107.515	101.947	112.043
IPI:IPI00329594.4	CCDC59	Thyroid transcription factor 1-associated protein 26	687	29	C	1509.13	1420.22	1513.52	1515.18	1350.43	1528.41
IPI:IPI00329598.2	HSD17B11	Estradiol 17-beta-dehydrogenase 11	1763	1	C	16.1728	32.0068	24.5328	13.4852	70.3234	11.5872
IPI:IPI00329633.5	TARS	Threonyl-tRNA synthetase, cytoplasmic	1295	2	C	63.9362	61.8133	55.5352	54.9319	49.812	49.3871
IPI:IPI00329650.1	NUP35	Nucleoporin NUP53	765	32	C	1485.11	1339.25	1511.47	1647.61	1472.18	1517.36
IPI:IPI00329671.1	ZNF385B	Isoform 1 of Zinc finger protein 385B	513	6	C	216.366	267.675	265.032	265.19	244.034	250.488
IPI:IPI00329672.4	MYO1E	Myosin-Ie	963	2	C	18.1009	33.3673	17.6044	21.8656	39.6699	22.8379
IPI:IPI00329696.1	FAM82B	Regulator of microtubule dynamics protein 1	1826	2	C	13.5457	13.1423	13.0721	7.47995	9.47301	9.01329
IPI:IPI00329719.1	MYO1D	Isoform 1 of Myosin-Id	1011	21	C	1093.81	1003.17	819.043	862.161	1098.02	955.088
IPI:IPI00332428.5	MAK16	Protein MAK16 homolog	532	20	C	860.516	757.711	909.116	914.108	836.166	881.816
IPI:IPI00332552.2	ZBTB40	Isoform 1 of Zinc finger and BTB domain-containing protein 40	1064	1	C	0	3.07142	2.46959	2.46181	2.90236	0
IPI:IPI00332936.1	ZC3HAV1	Isoform 2 of Zinc finger CCCH-type antiviral protein 1	1991	1	C	23.0895	27.792	20.1465	26.7502	25.1164	20.1246
IPI:IPI00333010.8	CHERP	Isoform 1 of Calcium homeostasis endoplasmic reticulum protein	970	68	C	3537.03	3160.28	3044.85	3489.95	3538.6	3419.5
IPI:IPI00333215.1	TCEA1	Isoform 1 of Transcription elongation factor A protein 1	1164	5	C	176.558	228.029	195.133	146.473	196.507	168.899
IPI:IPI00333420.5	SRPK2	Serine/threonine-protein kinase SRPK2	22	7	C	334.316	413.158	347.729	308.511	332.363	322.196
IPI:IPI00334410.1	MYO18A	Isoform 2 of Myosin-XVIIIa	989	2	C	25.9329	32.303	31.479	23.3048	32.5645	22.265
IPI:IPI00334648.4	SIRT7	Isoform 1 of NAD-dependent deacetylase sirtuin-7	1707	2	C	21.1103	24.306	26.8187	24.9064	27.5814	22.3268
IPI:IPI00334713.1	HNRNPAB	Isoform 3 of Heterogeneous nuclear ribonucleoprotein A/B	618	111	C	6110.51	5811.44	5909.87	5925.44	5507.25	5619.6
IPI:IPI00335131.4	CASK	Isoform 3 of Peripheral plasma membrane protein CASK	1550	1	C	8.5493	7.99475	11.1098	7.27	7.14559	9.46873
IPI:IPI00335168.9	MYL6;MYL6B	Isoform Non-muscle of Myosin light polypeptide 6	550	32	C	1338.09	1180.58	942.495	1369.92	1321.52	1178.64
IPI:IPI00335541.4	TIMELESS	Isoform 1 of Protein timeless homolog	1576	3	C	38.218	39.107	40.9157	41.4342	46.8409	44.0756
IPI:IPI00335589.5	RNMTL1	RNA methyltransferase-like protein 1	1604	2	C	84.9659	108.205	77.971	73.7162	88.8264	70.439
IPI:IPI00337315.1	RBBP6	Isoform 1 of Retinoblastoma-binding protein 6	15	32	C	1343.96	1524.89	1496.22	1469.67	1318.87	1185.61
IPI:IPI00337335.6	MYH14	Isoform 1 of Myosin-14	410	13	C	508.449	448.599	365.37	460.224	507.356	420.448
IPI:IPI00337385.3	PRPF40A	Isoform 1 of Pre-mRNA-processing factor 40 homolog A	529	54	C	2581.86	3498.62	2988.78	2563.23	2959.98	2414.16
IPI:IPI00337387.3	PRPF40A	Isoform 3 of Pre-mRNA-processing factor 40 homolog A	529	3	C	49.89	73.9699	73.6376	49.4814	61.8233	58.152
IPI:IPI00337397.1	NUP98	Isoform 5 of Nuclear pore complex protein Nup98-Nup96	262	111	C	4117.87	3567.96	4124.79	4282.91	3849.76	4108.12
IPI:IPI00337415.9	GNAI1	Guanine nucleotide-binding protein G(i), alpha-1 subunit	1202	4	C	145.478	146.543	154.962	171.157	209.089	170.713
IPI:IPI00337659.1	TLK2	Isoform 2 of Serine/threonine-protein kinase tousled-like 2	1520	5	C	238.343	206.412	254.27	294.541	238.735	244.481
IPI:IPI00339274.5	HIST2H2AC	Histone H2A type 2-C	385	2	C	172.499	206.01	242.18	214.1	159.161	184.293
IPI:IPI00339381.3	HLTF	Isoform 1 of Helicase-like transcription factor	203	118	C	6047.93	5513.93	5187.07	5608.38	5362.02	4988.44
IPI:IPI00373869.5	C17orf49	hypothetical protein LOC124944 isoform 1	1685	7	C	198.965	173.429	193.34	194.979	205.963	196.626
IPI:IPI00373870.3	LOC732272;CHD3	Isoform 1 of Chromodomain-helicase-DNA-binding protein 3	168	9	C	625.603	669.075	591.565	572.708	579.071	637.969
IPI:IPI00373877.3	ZNF326	Isoform 1 of Zinc finger protein 326	957	83	C	3616.01	3407.26	3462.09	3987.62	3353.12	3426.06
IPI:IPI00374970.4	2016-09-10	Isoform 1 of Septin-10	1709	3	C	57.7793	63.4686	60.5568	47.7652	56.2211	50.391
IPI:IPI00375124.4	USP42	Ubiquitin carboxyl-terminal hydrolase 42	531	22	C	828.401	736.44	816.995	823.575	701.758	730.617
IPI:IPI00375330.6	WAPAL	Isoform 1 of Wings apart-like protein homolog	1603	7	C	217.507	214.168	226.823	205.663	226.382	223.705
IPI:IPI00375358.2	RFC1	Isoform 1 of Replication factor C subunit 1	99	20	C	495.936	841.504	643.189	442.589	753.041	618.217
IPI:IPI00375370.1	SEC13	Protein SEC13 homolog	1082	9	C	486.717	418.342	484.001	500.973	500.52	511.694
IPI:IPI00375441.2	FUBP1	Isoform 1 of Far upstream element-binding protein 1	126	52	C	3378.39	3735.75	3496.61	3175.07	3475.22	3219.51
IPI:IPI00375462.1	SFRS12	Isoform 2 of Splicing factor, arginine/serine-rich 12	505	6	C	182.59	267.357	236.926	183.911	209.56	184.553
IPI:IPI00375496.4	JMJD6	Isoform 2 of Histone arginine demethylase JMJD6	1343	2	C	6.37734	14.4723	5.43097	4.93001	10.5302	3.93416
IPI:IPI00375653.5	INTS8	Isoform 1 of Integrator complex subunit 8	446	7	C	222.522	836.126	312.933	193.819	913.451	273.641
IPI:IPI00375677.1	MRPL21	Mitochondrial ribosomal protein L21 isoform d	1972	1	C	2.91758	1.89124	1.53339	3.74208	2.89737	2.61652
IPI:IPI00375731.1	RBM10	Putative uncharacterized protein DKFZp686E2459	420	43	C	2117.38	2206.56	1839.05	2164.47	2398.26	2060.17
IPI:IPI00375836.2	FAM111B	Isoform 1 of Protein FAM111B	1827	1	C	6.58799	3.61746	6.66026	5.54705	6.53971	5.12878
IPI:IPI00376005.2	EIF5A	Isoform 2 of Eukaryotic translation initiation factor 5A-1	1158	9	C	686.46	756.706	705.932	541.435	606.698	604.254
IPI:IPI00376317.4	EDC4	Isoform 1 of Enhancer of mRNA-decapping protein 4	1121	4	C	68.8591	90.9998	98.8494	61.0811	114.12	62.9351
IPI:IPI00376344.3	MYO1B	Isoform 1 of Myosin-Ib	410	52	C	2659.66	2938.17	2308.88	2164.49	3184.63	2376.89
IPI:IPI00376379.4	KRT77	keratin 77	223	1	C	38.5286	161.447	28.5666	47.877	28.0084	58.7967
IPI:IPI00376404.3	BPTF	Isoform 4 of Nucleosome-remodeling factor subunit BPTF	17	1	C	5.31737	4.36176	2.81164	5.83867	6.271	4.31599
IPI:IPI00376503.2	PYCR1	pyrroline-5-carboxylate reductase 1 isoform 2	1435	6	C	287.537	294.76	302.841	249.011	303.058	227.402
IPI:IPI00376787.4	EZH2	enhancer of zeste 2 isoform a	462	37	C	1155.4	1155.41	1175.77	1351.54	1072.63	1217.32
IPI:IPI00376798.3	RPL11	Isoform 1 of 60S ribosomal protein L11	731	36	C	2422.06	2319.52	2223.94	2555.9	2174.64	2138.89
IPI:IPI00377261.1	FUBP3	Isoform 1 of Far upstream element-binding protein 3	126	59	C	1622.6	1734.7	1709.03	1760.24	1686.84	1448.73
IPI:IPI00382470.3	HSP90AA1	heat shock 90kDa protein 1, alpha isoform 1	213	12	C	441.927	675.587	574.044	516.645	625.724	607.393
IPI:IPI00382589.4	RREB1	Putative uncharacterized protein RREB1 (Fragment)	656	7	C	366.232	416.145	365.295	342.234	347.16	315.418
IPI:IPI00382990.1	-	DERP12	1174	8	C	538.815	632.478	544.4	354.01	564.351	467.521
IPI:IPI00383565.5	BAZ1A	Isoform 2 of Bromodomain adjacent to zinc finger domain protein 1A	193	55	C	2313.86	2354.53	2385.74	2308.21	2527.23	2422.62
IPI:IPI00383640.3	SIRT6	Isoform 1 of Mono-ADP-ribosyltransferase sirtuin-6	857	7	C	137.597	171.628	140.458	142.168	135.303	146.678
IPI:IPI00383729.4	LSM11	U7 snRNA-associated Sm-like protein LSm11	1668	1	C	0	2.15882	1.97864	0	2.53533	1.84364
IPI:IPI00384028.5	PAPOLA	cDNA FLJ56176, highly similar to Poly(A) polymerase alpha	1672	1	C	6.49679	9.21344	9.31805	6.91911	6.83952	5.47012
IPI:IPI00384157.1	TDP1	Full-length cDNA clone CS0DI031YK16 of Placenta of Homo sapiens	1892	1	C	9.57701	7.39144	9.27231	10.3618	8.46514	10.7978
IPI:IPI00384176.1	PBRM1	Isoform 1 of Protein polybromo-1	125	39	C	1854.06	2223.52	2098.97	2092.11	2013.43	1807.7
IPI:IPI00384202.3	JMJD1C	Isoform 1 of Probable JmjC domain-containing histone demethylation protein 2C	1266	1	C	11.7155	13.5334	12.6705	13.9368	12.7027	9.23741
IPI:IPI00384342.3	UIMC1	80 kDa protein	218	2	C	69.5126	108.39	76.1546	112.237	127.594	88.1501
IPI:IPI00384444.6	KRT14	Keratin, type I cytoskeletal 14	88	15	C	442.191	385.19	429.269	337.822	2095.17	429.87
IPI:IPI00384456.4	MSH6	Isoform GTBP-N of DNA mismatch repair protein Msh6	4	21	C	926.431	1070.68	1017.07	868.247	1187.23	952.801
IPI:IPI00384471.2	BRD1	Bromodomain containing 1, isoform CRA_a	390	4	C	201.635	173.054	187.387	240.133	171.124	186.714
IPI:IPI00384541.4	RPRD2	Isoform 1 of Regulation of nuclear pre-mRNA domain-containing protein 2	565	63	C	2855.76	562.142	3397.65	3059.81	718.526	2920.05
IPI:IPI00384972.3	KIAA1267	Isoform 1 of Uncharacterized protein KIAA1267	1495	4	C	14.227	11.9812	10.2063	14.4465	8.02094	8.5129
IPI:IPI00385034.6	SLC9A3R2	Isoform 1 of Na(+)/H(+) exchange regulatory cofactor NHE-RF2	685	13	C	513.9	455.137	528.387	435.915	486.213	488.902
IPI:IPI00385042.4	GTPBP4	Nucleolar GTP-binding protein 1	158	71	C	2496.35	2684.63	2665.12	2387.79	2671.03	2470.73
IPI:IPI00385149.1	PTMA;PTMAP5	Putative uncharacterized protein	29	2	C	50.2107	157.61	104.753	32.2749	64.8755	196.88
IPI:IPI00385455.3	TEAD3	TEA domain family member 3 (Fragment)	1001	2	C	92.3685	131.336	116.127	89.1573	98.0161	103.735
IPI:IPI00385464.5	FLJ36031	Isoform 1 of Uncharacterized protein FLJ36031	143	6	C	229.726	221.168	248.405	202.289	230.509	235.554
IPI:IPI00385562.1	QKI	Isoform 6 of Protein quaking	129	1	C	13.0978	22.7162	17.5436	17.8079	16.7862	15.3952
IPI:IPI00385642.1	SNRNP40	WD repeat domain 57 (U5 snRNP specific), isoform CRA_b	879	7	C	77.4443	71.3438	74.2918	100.162	86.0065	98.8157
IPI:IPI00385712.3	TTF1	Transcription termination factor 1	693	13	C	819.383	917.269	955.961	903.803	928.27	937.553
IPI:IPI00386120.3	SF1	Isoform 6 of Splicing factor 1	844	32	C	910.357	1166.43	986.011	963.805	1104.09	866.674
IPI:IPI00386170.3	SSFA2	Isoform 3 of Sperm-specific antigen 2	1714	2	C	207.717	220.328	192.862	213.725	252.278	196.361
IPI:IPI00386427.1	SMPDL3B	Isoform 2 of Acid sphingomyelinase-like phosphodiesterase 3b	1195	2	C	3.55719	4.27033	6.3824	3.90956	10.8155	5.78593
IPI:IPI00386718.4	SMARCA2	Isoform Short of Probable global transcription activator SNF2L2	436	2	C	53.1604	70.5918	61.997	47.0813	66.1207	50.7628
IPI:IPI00386740.3	CIZ1	CDKN1A interacting zinc finger protein 1	338	19	C	353.269	392.65	456.414	383.875	390.708	396.27
IPI:IPI00386760.2	TMEM48	Isoform 1 of Nucleoporin NDC1	1751	4	C	102.883	130.927	106.289	93.8778	223.447	110.528
IPI:IPI00394665.4	ADAR	Isoform 1 of Double-stranded RNA-specific adenosine deaminase	114	24	C	754.224	755.807	822.027	809.044	692.236	779.259
IPI:IPI00394815.5	-	94 kDa protein	1573	6	C	128.602	134.818	136.824	154.959	114.973	134.149
IPI:IPI00394816.2	C6orf167	Isoform 1 of Uncharacterized protein C6orf167	1712	1	C	21.898	34.9408	30.5103	20.6568	81.8307	36.9083
IPI:IPI00395337.1	FIP1L1	Isoform 1 of Pre-mRNA 3'-end-processing factor FIP1	255	34	C	982.42	1093.1	1139.94	1109.62	1061.42	956.983
IPI:IPI00395424.4	PHF17	Isoform 3 of Protein Jade-1	1643	1	C	19.6377	11.5828	17.504	19.4539	11.7166	13.5516
IPI:IPI00395474.1	SAMD1	Atherin	1521	5	C	238.242	269.996	181.504	127.499	183.567	146.801
IPI:IPI00395568.1	PHF6	Isoform 1 of PHD finger protein 6	254	3	C	247.797	360.029	314.825	259.43	290.144	281.717
IPI:IPI00395627.3	CACYBP	Isoform 1 of Calcyclin-binding protein	1206	4	C	114.028	151.901	136.472	110.122	119.019	108.637
IPI:IPI00395769.2	ATP5C1	Isoform Heart of ATP synthase subunit gamma, mitochondrial	1600	1	C	35.7033	28.8855	37.3105	32.6383	36.4439	32.3492
IPI:IPI00395813.1	ZNF687	Isoform 1 of Zinc finger protein 687	1759	4	C	140.41	143.44	171.965	136.596	141.307	156.383
IPI:IPI00395865.4	RBBP7	Histone-binding protein RBBP7	50	13	C	415.553	290.933	299.094	343.449	278.609	322.542
IPI:IPI00395998.5	SNORA7A;RPL32	60S ribosomal protein L32	1223	12	C	546.247	442.927	450.045	535.878	462.232	438.413
IPI:IPI00396000.4	ING4	Isoform 2 of Inhibitor of growth protein 4	981	6	C	214.896	224.64	200.3	226.878	190.613	211.701
IPI:IPI00396008.3	SPTY2D1	Isoform 1 of Protein SPT2 homolog	1039	7	C	199.442	217.065	202.129	212.09	215.601	204.953
IPI:IPI00396098.1	ZNF800	Zinc finger protein 800	1067	14	C	575.862	518.044	553.411	583.886	537.247	617.076
IPI:IPI00396126.2	C5orf24	Isoform 1 of UPF0461 protein C5orf24	23	22	C	805.445	839.844	844.004	880.165	792.916	922.324
IPI:IPI00396154.3	PHF20L1	Putative uncharacterized protein PHF20L1	627	13	C	1087.15	1125.33	1121.99	1058.83	967.662	1127.67
IPI:IPI00396321.1	LRRC59	Leucine-rich repeat-containing protein 59	978	8	C	125.332	141.378	131.26	97.5467	391.263	100.705
IPI:IPI00396329.1	BXDC1	Brix domain-containing protein 1	869	42	C	2485.68	2687.52	2515.97	2520.71	2505.49	2844.12
IPI:IPI00396378.3	HNRNPA2B1	Isoform B1 of Heterogeneous nuclear ribonucleoproteins A2/B1	239	445	C	13363.9	12407.1	12762.1	14075.1	11751.5	13186
IPI:IPI00396406.6	MKRN2	Makorin-2	1625	2	C	107.282	249.686	186.302	109.182	116.122	113.696
IPI:IPI00396435.3	DHX15	Putative pre-mRNA-splicing factor ATP-dependent RNA helicase DHX15	611	265	C	9140.6	8595.78	8053.98	9208.37	8612.24	8583.75
IPI:IPI00396485.3	EEF1A1	Elongation factor 1-alpha 1	944	37	C	1563.16	1544.42	1557.75	1216.23	1433.71	1253.65
IPI:IPI00396627.1	ELAC2	Isoform 1 of Zinc phosphodiesterase ELAC protein 2	902	3	C	117.467	161.912	137.012	94.166	148.742	102.095
IPI:IPI00396937.1	PPHLN1	Isoform 8 of Periphilin-1	910	15	C	527.762	528.046	508.172	574.027	512.741	513.798
IPI:IPI00396967.3	FHL2	FHL2 isoform 5	1432	1	C	31.9208	49.0869	27.5031	21.9927	54.0724	24.7292
IPI:IPI00397015.2	AHDC1	A.T hook DNA-binding motif-containing protein 1	1748	3	C	55.1968	56.7828	57.4759	51.4143	61.1371	59.9999
IPI:IPI00397376.1	ZC3H14	Isoform 1 of Zinc finger CCCH domain-containing protein 14	326	60	C	1703.31	1587.44	1425.44	1878.86	1486.66	1303.95
IPI:IPI00397526.3	MYH10	Isoform 1 of Myosin-10	410	87	C	2992.39	2855.3	2069.77	2627.67	3155.65	2363.71
IPI:IPI00397733.7	LOC100133142	similar to hCG2008267	1391	3	C	291.555	272.419	299.688	285.137	334.902	308.161
IPI:IPI00397836.1	GSG2	Isoform 1 of Serine/threonine-protein kinase haspin	778	2	C	84.8883	82.6225	73.6551	99.4566	99.1029	93.1486
IPI:IPI00397904.6	NUP93	Nuclear pore complex protein Nup93	300	212	C	12864.4	10900	13988.1	15773.9	12693.5	13750.5
IPI:IPI00398625.5	HRNR	Hornerin	1424	11	C	375.463	341.405	349.738	399.361	1087.61	494.218
IPI:IPI00398725.1	ZNF644	Isoform 1 of Zinc finger protein 644	759	44	C	1471.37	1397.29	1239.72	1751.94	1521.68	1272.05
IPI:IPI00398749.1	PUM2	Isoform 1 of Pumilio homolog 2	533	5	C	284.229	282.184	269.153	289.927	283.472	236.367
IPI:IPI00398836.5	NEK11	Isoform 3 of Serine/threonine-protein kinase Nek11	598	2	C	136.457	130.977	141.883	143.402	120.063	149.731
IPI:IPI00398992.6	CHD8	Isoform 1 of Chromodomain-helicase-DNA-binding protein 8	1236	3	C	45.9214	47.2624	51.9459	41.6956	43.7651	40.2545
IPI:IPI00399089.4	MESDC2	Mesoderm development candidate 2	923	2	C	143.82	136.439	151.131	135.979	140.282	126.344
IPI:IPI00400875.2	USP6NL	USP6 N-terminal like isoform 2	1990	1	C	0	0	2.95386	0	3.5122	0
IPI:IPI00400922.5	PDCD11	Protein RRP5 homolog	180	326	C	16715.9	16013.2	16148.4	16276	15417.6	16510.2
IPI:IPI00401002.6	ZNF740	Zinc finger protein 740	1641	6	C	269.35	265.215	272.329	268.177	255.797	297.165
IPI:IPI00401819.2	RPS26	Ribosomal protein 26 (RPS26) pseudogene	971	5	C	110.171	98.4705	119.41	94.1528	123.121	109.947
IPI:IPI00401962.2	CCDC137	Coiled-coil domain-containing protein 137	25	41	C	2001.88	2155.76	2144.44	2085.64	2101.63	2121.91
IPI:IPI00402209.3	ADNP2	ADNP homeobox protein 2	866	38	C	1535.44	1394.52	1420.31	1551.82	1323.66	1513.45
IPI:IPI00402618.5	ZNF275	Zinc finger protein 275	334	5	C	375.892	389.682	369.127	417.946	361.227	364.505
IPI:IPI00409671.3	DDX42	Isoform 1 of ATP-dependent RNA helicase DDX42	585	45	C	2289.4	1752.17	1510.05	2225.16	2297.43	1952.42
IPI:IPI00410013.3	ZC3H3	Isoform 1 of Zinc finger CCCH domain-containing protein 3	1494	5	C	142.899	91.2505	89.0895	149.786	163.845	140.25
IPI:IPI00410034.2	SLC38A2	Isoform 1 of Sodium-coupled neutral amino acid transporter 2	1868	2	C	6.58472	4.61071	9.28007	5.26645	12.2009	6.86924
IPI:IPI00410284.6	ZCCHC9	Zinc finger CCHC domain-containing protein 9	499	23	C	1065.04	1182.55	1524.94	1247.35	1172.48	1774.84
IPI:IPI00410330.3	GATAD2A	Isoform 1 of Transcriptional repressor p66-alpha	107	63	C	2627.68	2419.61	2498.49	2720.98	2246.46	2472.71
IPI:IPI00410657.2	RNMT	Isoform 2 of mRNA cap guanine-N7 methyltransferase	1530	7	C	250.091	509.607	283.165	228.446	358.485	226.551
IPI:IPI00410693.3	SERBP1	Isoform 1 of Plasminogen activator inhibitor 1 RNA-binding protein	1246	1	C	100.174	107.881	109.812	81.8774	86.0186	89.6568
IPI:IPI00410712.5	ZBTB10	Isoform 2 of Zinc finger and BTB domain-containing protein 10	1986	1	C	49.8973	64.2098	68.6598	43.1401	61.5063	61.7425
IPI:IPI00410714.5	HBA1;HBA2	Hemoglobin subunit alpha	1947	1	C	27.0934	18.7729	24.3536	21.2559	24.6535	24.26
IPI:IPI00410717.2	POGZ	Isoform 1 of Pogo transposable element with ZNF domain	837	72	C	3181.07	3179.28	3045.87	3117.68	2889.4	3006.75
IPI:IPI00411886.4	NOC2L	Nucleolar complex protein 2 homolog	148	59	C	2409.09	2299.21	2893.52	2583.22	2649.46	2914.99
IPI:IPI00411937.4	NOP56	Nucleolar protein 56	452	182	C	7027.14	5972.02	6878.39	6494.55	6372.37	7425.24
IPI:IPI00412344.5	SRPK1	Isoform 2 of Serine/threonine-protein kinase SRPK1	22	3	C	105.946	131.003	126.281	104.546	122.691	120.198
IPI:IPI00412404.1	SUPV3L1	ATP-dependent RNA helicase SUPV3L1, mitochondrial	1216	3	C	125.815	110.371	88.4356	103.876	84.2566	84.3112
IPI:IPI00412406.1	HMGXB4	high-mobility group protein 2-like 1 isoform a	916	5	C	102.611	86.3958	94.4546	96.8023	99.0348	93.7499
IPI:IPI00412545.4	NDUFA5	Putative uncharacterized protein DKFZp781K1356	1561	2	C	17.7638	21.4217	16.693	20.8553	20.6046	23.7598
IPI:IPI00412579.6	RPL10A	60S ribosomal protein L10a	377	50	C	2533.78	2496.44	2381.03	2457.53	2195.45	2363.75
IPI:IPI00412607.6	RPL35	60S ribosomal protein L35	845	16	C	1238.94	1104.95	1171.76	1246.99	1135.76	1057.07
IPI:IPI00412657.2	TRIM27	Isoform Beta of Zinc finger protein RFP	1582	2	C	71.9751	81.0739	88.9141	64.1094	84.4071	83.0758
IPI:IPI00412713.4	SAMM50	Sorting and assembly machinery component 50 homolog	1915	2	C	49.8622	48.5742	52.0809	52.5801	63.1621	49.4792
IPI:IPI00412771.1	CD2AP	CD2-associated protein	1925	1	C	29.0865	34.6693	34.0175	36.2873	27.7238	30.4475
IPI:IPI00413108.4	RPSAP15;RPSA	33 kDa protein	206	13	C	307.555	347.397	375.036	272.844	338.265	356.596
IPI:IPI00413173.3	MKI67	Isoform Short of Antigen KI-67	154	1	C	9.94883	11.019	11.2555	14.4453	8.52097	11.6634
IPI:IPI00413265.4	SMC5	Structural maintenance of chromosomes protein 5	511	64	C	4393.53	3735.52	3623.42	4382.08	3920.91	4152.59
IPI:IPI00413272.3	MED23	Isoform 3 of Mediator of RNA polymerase II transcription subunit 23	1000	3	C	70.7022	107.132	100.87	76.8701	82.3476	90.7168
IPI:IPI00413324.6	RPL17;LOC100133931	60S ribosomal protein L17	712	44	C	2061.52	1810.9	1943.15	2151.55	2099.26	1910.87
IPI:IPI00413611.1	TOP1	DNA topoisomerase 1	250	102	C	6914.16	7899.13	7001.7	6000.6	6567.27	5988.94
IPI:IPI00413659.4	ALKBH5	Isoform 2 of Alkylated DNA repair protein alkB homolog 5	1493	9	C	326.485	375.72	348.842	384.563	327.639	305.917
IPI:IPI00413672.1	BCLAF1	Isoform 3 of Bcl-2-associated transcription factor 1	256	1	C	20.6952	18.348	28.1261	35.6491	28.0821	23.9911
IPI:IPI00413734.7	ATRX	Isoform 6 of Transcriptional regulator ATRX	165	86	C	5384.86	3934.94	3340.22	5271.73	4212.91	3537.26
IPI:IPI00413755.1	TAF4	Transcription initiation factor TFIID subunit 4	1342	3	C	168.067	203.708	202.558	182.587	176.701	172.163
IPI:IPI00414112.3	ZNF791	Zinc finger protein 791	131	1	C	13.9098	11.6762	20.3387	13.2242	19.3121	18.0632
IPI:IPI00414482.2	GTF3C1	Isoform 1 of General transcription factor 3C polypeptide 1	553	38	C	1212.32	1287.26	1289.19	1238.78	1277.22	1198
IPI:IPI00414554.5	ARPC5L	Actin-related protein 2/3 complex subunit 5-like protein	1425	4	C	71.5166	65.8137	90.023	64.2872	77.3948	70.5746
IPI:IPI00414676.6	HSP90AB1	Heat shock protein HSP 90-beta	213	7	C	122.666	170.252	157.636	124.725	181.698	167.853
IPI:IPI00414779.1	ERCC6	DNA excision repair protein ERCC-6	760	5	C	191.462	227.096	287.666	147.176	257.249	314.267
IPI:IPI00414860.6	RPL37A	60S ribosomal protein L37a	803	11	C	871.532	830.06	783.814	907.493	764.663	759.555
IPI:IPI00418169.3	ANXA2	annexin A2 isoform 1	241	70	C	4212.13	4233.27	3981.43	3591.57	3429.1	3648.19
IPI:IPI00418234.4	MECP2	Isoform A of Methyl-CpG-binding protein 2	145	29	C	1356.6	1356.2	1425.79	1292.39	1271.48	1460.31
IPI:IPI00418262.5	ALDOC	Fructose-bisphosphate aldolase	121	6	C	207.364	78.1764	75.0586	196.036	158.86	163.217
IPI:IPI00418313.3	ILF3	interleukin enhancer binding factor 3 isoform d	279	23	C	786.353	825.172	814.549	777.544	731.265	768.568
IPI:IPI00418336.3	INTS3	Isoform 2 of Integrator complex subunit 3	188	21	C	503.843	1663.16	793.014	452.453	1581.25	712.537
IPI:IPI00418497.1	TIMM50	Isoform 2 of Mitochondrial import inner membrane translocase subunit TIM50	1931	1	C	31.4885	34.1106	37.9656	26.9929	35.6721	32.9018
IPI:IPI00418991.5	QSER1	Isoform 1 of Glutamine and serine-rich protein 1	1982	1	C	50.3145	65.8978	55.7818	42.0182	57.2442	49.0548
IPI:IPI00419258.4	HMGB1	High mobility group protein B1	1080	18	C	808.352	873.823	840.655	611.493	698.694	713.567
IPI:IPI00419273.5	CUL4A	Isoform 1 of Cullin-4A	311	31	C	1370.2	1263.93	1366.9	1151.49	1206.53	1322.6
IPI:IPI00419342.4	SNRNP48	Isoform 1 of U11/U12 small nuclear ribonucleoprotein 48 kDa protein	1602	5	C	95.3579	101.763	101.158	106.332	109.192	84.8627
IPI:IPI00419373.1	HNRNPA3	Isoform 1 of Heterogeneous nuclear ribonucleoprotein A3	239	279	C	9087.43	8412.76	8820.92	9731.04	8355.2	9085.28
IPI:IPI00419509.2	PPRC1	Isoform 1 of Peroxisome proliferator-activated receptor gamma coactivator-related protein 1	1874	4	C	218.036	207.173	215.472	211.156	253.923	179.158
IPI:IPI00419518.3	ANKRD32	Ankyrin repeat domain-containing protein 32	1846	1	C	10.7949	7.06522	10.3907	9.00452	10.1241	7.39238
IPI:IPI00419531.2	CPSF2	Cleavage and polyadenylation specificity factor subunit 2	478	34	C	1075.26	1102.03	1141.92	1158.56	1325.98	984.692
[truncated: 360 more rows]
